# Supplementary material for: Benzoxaborole treatment perturbs S-adenosyl-L-methionine metabolism in Trypanosoma brucei
Source: PLoS Negl Trop Dis. 2018 May 14;12(5):e0006450. doi: 10.1371/journal.pntd.0006450 (PMC5976210; doi:10.1371/journal.pntd.0006450)
Supplement: S1 Table — (XLSX) [file pntd.0006450.s001.xlsx]

## Sheet: S1_Table
Mass	Retention Time (mins)	Putative Formula	Isomers	Putative metabolite	Confidence	Map	Mean Peak Intensity Control	Mean Peak Intensity AN5568	Mean Peak Intensity Sinefungin	Standard Deviation Control	Standard Deviation AN5568	Standard Deviation Sinefungin	Log2 Fold Change AN5568	Log2 Fold Change sinefungin	t-test AN5568	t-test Sinefungin
541.061	16.1918	C15H21N5O13P2	1	Cyclic ADP-ribose	7	0	0	43777.2	27329.5		6511.27	24121.8	5.45211	4.77239	0.00729361	0.188721
133.074	7.67017	C5H11NO3	4	N-hydroxyvaline	5	0	655932	6.1582e+06	2.63774e+06	158989	449482	526804	3.23089	2.00768	0.000813388	0.0162341
373.153	10.2779	C20H23NO6	1	1,2-O-Diacetylzephyranthine	7	0	7026.96	53798.5	39226.9	1580.96	31153.7	20844.3	2.93659	2.48087	0.121145	0.115072
325.371	7.7539	C22H47N	1	di-n-Undecylamine	7	0	1.05228e+06	5.82145e+06	1.55179e+06	1.042e+06	4.4683e+06	1.71141e+06	2.46786	0.560415	0.201107	0.692539
174.137	22.6678	C8H18N2O2	1	Ne,Ne dimethyllysine	7	0	64665	229633	154248	47500.4	69292.5	29662.3	1.82827	1.2542	0.0329388	0.0613015
390.277	4.13432	C24H38O4	58	Bis(2-ethylhexyl)phthalate	7	0	138900	464961	76165.2	93067.2	426598	44072.8	1.74306	-0.866846	0.315449	0.372355
101.048	7.74405	C4H7NO2	5	2-Aminobutan-4-olide	5	0	88089.6	275682	185936	6289.7	45362.4	39598.1	1.64596	1.07776	0.0174235	0.0473832
308.199	3.97107	C18H28O4	1	5-O-Methylembelin	7	0	37821	112059	36634.5	17740	74537.7	23672.6	1.567	-0.0459814	0.222544	0.948202
306.219	3.89269	C19H30O3	12	Dihydromonacolin L	5	0	6065.77	16886.6	6950.85	2464.73	9332.79	1543.1	1.47712	0.196498	0.175928	0.630929
383.143	15.3156	C14H25NO11	8	N-Acetyllactosamine	5	0	8613.5	21269.3	18780.6	6666.67	7473.11	8170	1.3041	1.12457	0.0946915	0.173105
293.199	4.17997	C17H27NO3	4	(+/-)-5-[(tert-Butylamino)-2'-hydroxypropoxy]-1,2,3,4-tetrahydro-1- naphthol	5	0	25103	54929.9	13278.1	19257.9	43588.1	9182.15	1.12973	-0.918806	0.364042	0.410897
272.03	24.1624	C7H13O9P	2	&alpha;-(2,6-anhydro-3-deoxy-D-arabino-heptulopyranosid)onate 7-phosphate	5	0	1785.53	3906.96	2955.3	385.918	155.073	85.6702	1.12969	0.726949	0.00502087	0.0295223
817.583	3.93515	C44H84NO10P	1	1-20:0-2-18:1-phosphatidylserine	5	0	7460.93	15196.3	7024.98	6464.03	8846.16	6115.97	1.02629	-0.0868609	0.294197	0.936468
210.029	24.1895	C6H11O6P	1	3-propylphosphoenolpyruvate	5	0	4976.51	9804.33	7271.02	1928.48	748.531	1475.61	0.978285	0.547023	0.035771	0.181886
114.079	24.221	C5H10N2O	2	L-proline amide	7	0	267180	492073	384950	144360	65521.2	47010.4	0.881057	0.526856	0.0975001	0.291194
193.059	14.9068	C6H11NO6	2	CPD0-1656	7	0	2630.12	4737.56	3916.77	338.492	1197.7	1886.24	0.849017	0.574539	0.0833298	0.358635
174.101	15.2944	C7H14N2O3	5	N5-Ethyl-L-glutamine	7	0	1.26577e+06	2.08425e+06	1.98827e+06	724878	197146	538713	0.719512	0.651498	0.18321	0.243659
189.148	20.278	C8H19N3O2	1	carboxyspermidine	5	0	2778.68	4546.27	2635	1012.45	607.792	870.815	0.710283	-0.0765995	0.0739697	0.861425
208.146	4.08568	C13H20O2	3	4-Heptyloxyphenol	5	0	118025	192573	117423	35320.1	104347	35951	0.706315	-0.00738315	0.34238	0.984473
252.136	3.90763	C14H20O4	1	ubiquinol-1	5	0	13814.5	22523.6	14224.9	3898.67	8915.03	6742.17	0.705256	0.04223	0.227302	0.932698
183.02	17.7362	C4H9NO5S	2	L-Homocysteic acid	5	0	14970.4	24308.2	18706.9	12964.9	5454.38	4121.52	0.699335	0.321465	0.342199	0.67412
220.11	4.05924	C13H16O3	3	Precocene 2	5	0	31343.1	47253.3	28698.1	14548.6	23498.6	3711.39	0.592268	-0.127194	0.385426	0.786126
201.057	17.5492	C7H11N3O2S	1	Ovothiol A	7	0	345633	518108	48642.4	22087.2	33304.6	8368.41	0.584013	-2.82895	0.00293633	0.000560538
122.048	16.1903	C6H6N2O	4	Picolinamide	5	0	139677	204472	171308	10596.4	9097.11	48393	0.549808	0.294498	0.00143113	0.375306
400.099	17.3841	C14H20N6O4S2	1	Ovothiol A disulfide	7	0	26573.2	38077.6	0	7986.47	1986.37	-	0.518968	ND	0.122695	-
96.0211	18.7204	C5H4O2	3	Furfural	5	0	60102.9	85101.7	95710.5	5597.32	6858.23	9650.58	0.501754	0.671243	0.00894461	0.00974195
280.204	3.90021	C17H28O3	3	Methyl (2E,6E)-(10R,11S)-10,11-epoxy-3,7,11-trimethyltrideca-2,6-dienoate	5	0	16298.7	22912.6	15057.7	3774.57	8479.46	5756.68	0.49138	-0.114255	0.311722	0.772784
541.061	16.2871	C15H21N5O13P2	1	Cyclic ADP-ribose	5	0	171371	236736	180969	5556.34	25205.9	12332.3	0.466159	0.0786224	0.0406923	0.312848
204.079	4.11894	C12H12O3	1	3-Butylidene-7-hydroxyphthalide	5	0	25952.5	35645.6	27325.2	11213.3	17794.1	13872.2	0.457848	0.0743573	0.477141	0.900669
129.152	14.841	C8H19N	2	Octylamine	7	0	515695	688943	399408	115314	376938	61137.5	0.417867	-0.368653	0.514972	0.219239
137.084	23.911	C8H11NO	7	N,N-Dimethylaniline N-oxide	5	0	5858.5	7736.16	5644.87	1647.04	1107.17	1155.6	0.401085	-0.0535922	0.186657	0.86401
500.159	11.2039	C28H24N2O7	1	orcein	3	0	1.79546e+06	2.31746e+06	1.98944e+06	365436	367471	396610	0.368191	0.148005	0.155999	0.567267
90.0429	13.4425	C2H6N2O2	2	Methylazoxymethanol	7	0	1725.59	2206.72	2330.98	1623.11	298.082	90.2386	0.354811	0.433842	0.660915	0.584672
174.1	27.2786	C7H14N2O3	5	L-prolinylglycine	5	0	52766.8	65545.7	66455.3	21339.8	3474.64	7389.37	0.31287	0.332752	0.408965	0.385409
276.172	4.05248	C17H24O3	2	Buddledin A	5	0	21073.3	26127.5	18317.5	2751.19	9594.68	1468.06	0.310151	-0.202196	0.461537	0.221789
269.093	18.265	C10H12FN5O3	1	5'-deoxy-5'-fluoroadenosine	ppm	0	65416.7	79595.7	14241.3	9618.65	10160.8	1722.73	0.283032	-2.19958	0.15428	0.00978349
212.009	14.6947	C5H9O7P	3	P-DPD	5	0	37921.6	45561.1	28254.5	6560.01	8590.36	6151.4	0.264783	-0.42454	0.292337	0.136397
133.02	8.90347	C4H7NO2S	1	L-thiazolidine-4-carboxylate	5	0	207661	246242	203074	36083.7	25295.1	46015.7	0.245844	-0.032224	0.212043	0.898847
207.162	7.49004	C13H21NO	1	Luciduline	5	0	3809.56	4510.6	3987.73	888.866	1828.85	803.002	0.243693	0.0659436	0.593883	0.809531
96.0212	16.2383	C5H4O2	3	Furfural	7	0	31575.3	37358.4	44920.9	3141.27	10623.5	18939.6	0.242635	0.508587	0.448928	0.346249
298.078	7.85392	C16H14N2O2S	1	Mefenacet	7	0	32804.9	37880.8	25157.9	11180.1	6949.11	12418.3	0.207556	-0.3829	0.547434	0.472792
422.234	3.69691	C20H38O7S	1	1,4-Bis(2-ethylhexyl) sulfosuccinate	5	0	110479	126934	81990.9	56949	35593.5	34325	0.200313	-0.43023	0.697034	0.507577
397.153	0.143801	C22H23NO6	1	Aureothin	5	0	5452.09	6139.66	5542.19	606.374	906.08	1140.33	0.171347	0.0236453	0.344265	0.911358
208.146	4.13124	C13H20O2	3	4-Heptyloxyphenol	7	0	196543	216873	205258	44432.6	47478.2	37438.4	0.142007	0.0625974	0.617023	0.808183
202.143	22.7978	C8H18N4O2	3	NG,NG-Dimethyl-L-arginine	5	0	145708	160692	131383	61685.6	29139.4	39079.3	0.141219	-0.149301	0.730198	0.754046
294.183	3.95221	C17H26O4	3	[6]-Gingerol	5	0	464891	511596	415079	79842.6	48038.2	89427.4	0.138114	-0.163505	0.44417	0.512014
114.079	27.2813	C5H10N2O	2	L-proline amide	5	0	17631.7	19327.8	19089.5	1302.43	1539.38	3516.88	0.132501	0.114604	0.220765	0.556933
432.216	25.4591	C24H32O7	3	Inflexin	3	0	3735.06	4079.48	4338.17	3002.86	1842.35	853.371	0.127254	0.215955	0.875339	0.765779
339.35	3.02594	C22H45NO	1	Docosanamide	7	0	680390	734324	689606	55195.2	69054.5	61758	0.110055	0.0194106	0.352913	0.856679
220.052	19.1535	C7H12N2O4S	1	AMCC	5	0	4503.1	4828.77	3150.32	616.438	967.782	843.428	0.100736	-0.515421	0.653074	0.0945293
147.035	5.20082	C5H9NO2S	1	Thiomorpholine 3-carboxylate	3	0	117137	124430	101859	12335.1	10495	16323.9	0.0871378	-0.201627	0.480035	0.270302
195.111	25.2606	C7H17NO5	1	N-methyl glucamine	7	0	1.90923e+06	2.02676e+06	2.09847e+06	145458	271020	200886	0.0861808	0.136345	0.554487	0.263156
211.157	4.68348	C12H21NO2	1	Elaeokanine C	3	0	20411.6	21305	30588.8	18894.7	11681.6	12082.4	0.0618056	0.583616	0.948434	0.482992
116.084	4.85586	C6H12O2	16	4-Hydroxyhexan-3-one	7	0	198055	204606	181683	17836.9	31128.1	44930	0.0469493	-0.124475	0.771389	0.604217
463.351	2.91708	C24H49NO7	1	D-Glucosyldihydrosphingosine	7	0	32354.9	32941.8	33131.7	7272.09	1532.72	2961.04	0.025932	0.0342269	0.902829	0.876198
111.983	8.71522	CH4O4S	2	Monomethyl sulfate	7	0	8216.46	8359.74	6902.31	431.572	2137.18	1003.33	0.0249414	-0.251437	0.919074	0.13797
158.131	4.21375	C9H18O2	11	Oenanthicether	7	0	377611	383115	375429	22895	67505.6	6396.58	0.0208771	-0.00835966	0.903795	0.886531
143.058	10.3331	C6H9NO3	1	Vinylacetylglycine	5	0	39770.4	39848.2	39941.7	8935.64	6310.87	6510.73	0.00281913	0.00619914	0.990825	0.979995
133.02	19.1165	C4H7NO2S	1	L-thiazolidine-4-carboxylate	5	0	247476	245770	115313	19039.7	39991.1	7448.21	-0.00998078	-1.10173	0.951189	0.00286857
298.078	19.6997	C16H14N2O2S	1	Mefenacet	3	0	4685.13	4646.57	3480.32	773.171	2120.05	1769.31	-0.0119233	-0.428868	0.978569	0.365734
337.254	4.48932	C21H36NCl	1	Clofilium	7	0	289385	285315	259748	72242.8	43987.4	43916.1	-0.0204334	-0.155878	0.938378	0.582981
127.063	25.993	C6H9NO2	7	alpha-(Methylenecyclopropyl)glycine	5	0	57804.3	56757.5	69368.6	12395.7	10095.5	14794.1	-0.0263658	0.263106	0.915379	0.35965
243.183	4.50974	C13H25NO3	1	N-Undecanoylglycine	5	0	69753	67900.2	67718.9	22092.4	33484.1	32686.2	-0.0388396	-0.0426952	0.940642	0.9337
222.089	4.26478	C12H14O4	8	Apiole	5	0	12402.8	12061.9	13390	2097.01	791.094	638.782	-0.0402127	0.11049	0.811947	0.505796
145.053	13.1162	C9H7NO	7	3-Methyleneoxindole	5	0	268406	260259	216481	63461.2	55084.4	71804	-0.0444669	-0.310177	0.874952	0.401863
143.095	20.0083	C7H13NO2	2	Stachydrine	5	0	38454.4	36977.5	22209.8	28613.4	754.441	3607.18	-0.0564976	-0.791948	0.936925	0.429429
236.116	4.86174	C12H16N2O3	4	Carbetamide	5	0	98449	94361.8	88662.7	19958	22917.6	33990	-0.0611734	-0.151048	0.827442	0.694244
104.03	12.9684	C4H8OS	2	tetrahydrothiophene 1-oxide	5	0	34823.7	33142.4	29720.7	12939.6	3944.36	3451.02	-0.0713915	-0.228601	0.846706	0.569625
88.016	17.6248	C3H4O3	3	3-Hydroxypropenoate	7	0	680399	642146	530634	201029	80916	152376	-0.0834794	-0.358665	0.782357	0.365825
109.064	16.8675	C5H7N3	2	Brunfelsamidine	7	0	1.02477e+06	966986	811430	663058	143386	246004	-0.0837341	-0.336763	0.895205	0.643407
243.184	4.50409	C13H25NO3	1	N-Undecanoylglycine	7	0	57187.1	53512.6	67499.1	27742.3	19550.7	31136.9	-0.0958127	0.239178	0.861351	0.690772
109.029	8.15923	C6H5O2	2	Benzosemiquinone	5	0	40053.8	37370.8	33210.5	10040.9	6441.28	10928.5	-0.100026	-0.270298	0.719964	0.469517
471.017	4.69613	C16H15ClN5O6PS	1	Cl-phenyl cAMP	5	0	630623	587911	525523	14363.2	43572.2	69090.8	-0.101181	-0.263024	0.225945	0.113346
189.079	11.3344	C11H11NO2	6	3-Indolepropionicacid	5	0	82510.6	76665.8	84716.4	40729	23207.5	28322	-0.105997	0.0380607	0.842157	0.942736
335.08	16.2987	C19H13NO5	1	(+)-Luguine	3	0	167434	155512	161408	11758.8	27720.4	3935.86	-0.10657	-0.0528873	0.547109	0.474263
350.061	19.0969	C9H19O12P	1	nonulose 9-phosphate	5	0	120252	110015	65996.6	5268.61	20189.8	2882.5	-0.128363	-0.865594	0.475568	0.000472834
272.084	4.91171	C19H12O2	2	7,8-benzoflavone	7	0	150417	137207	92257.9	34177.3	41805.5	14927.3	-0.132612	-0.705226	0.694375	0.0814683
230.056	15.0383	C15H21N6O9P	1	&beta;-ketophosphonate	7	0	318844	290068	322880	82401.2	69731.8	91580.9	-0.13646	0.0181469	0.668894	0.9575
89.0841	15.1806	C4H11NO	1	N-dimethylethanolamine	5	0	30217.7	27483.2	31366.1	3753.33	2237.57	3391.05	-0.136844	0.053808	0.351942	0.714424
160.121	20.12	C7H16N2O2	6	L-Carnitinamide	5	0	14478.4	12979.7	8097.2	10603.1	1062.23	962.907	-0.157645	-0.838408	0.829854	0.406742
242.019	19.4177	C6H11O8P	2	D-myo-Inositol 1,2-cyclic phosphate	5	0	1.00694e+06	898503	942677	65886.4	86621.1	123410	-0.164379	-0.095139	0.164559	0.483448
239.095	12.0212	C15H13NO2	5	N-Hydroxy-2-acetamidofluorene	5	0	545736	484867	522192	11759.4	47394.3	63061.4	-0.170615	-0.063624	0.149422	0.586274
98.0116	15.6715	C6H4N4O4	2	Tetrahydroxypteridine	7	0	17915.4	15806.1	15735	1095	946.32	1321.87	-0.180716	-0.187222	0.0663506	0.094987
216.122	16.7709	C8H16N4O3	2	N-&alpha;-acetyl-arginine	5	0	33759.5	29768.3	38208.1	14788.7	6459.63	8796.25	-0.181518	0.178581	0.699834	0.682428
143.058	7.75751	C6H9NO3	1	Vinylacetylglycine	5	0	254030	222990	254231	73863.2	61685.9	118891	-0.188016	0.0011417	0.607082	0.998156
145.02	18.3149	C5H7NO2S	2	3,4-Dehydrothiomorpholine-3-carboxylate	7	0	762718	660089	904605	234890	240254	215635	-0.208489	0.246138	0.624785	0.484159
320.051	19.0125	C8H17O11P	1	octulose 8-phosphate	7	0	368296	316802	206138	31224.4	35224.4	29153.3	-0.217284	-0.837256	0.132051	0.00281562
188.127	24.8713	C7H16N4O2	5	3-methylarginine	7	0	25201.1	21609.9	19632.6	17571.4	8234.92	7157.65	-0.221792	-0.360235	0.770702	0.650521
136.039	11.2851	C5H4N4O	3	allopurinol	7	0	1.78165e+07	1.5236e+07	1.53305e+07	805077	1.07493e+06	1.56049e+06	-0.225723	-0.216808	0.0326987	0.0916665
115.035	16.6537	C10H15O4P	1	Diethyl phenyl phosphate	3	0	39733	33961.8	32614.5	6084.26	7073.95	7418.9	-0.226425	-0.284825	0.345613	0.270594
153.993	18.8666	C3H6O5S	1	3-sulfopropanoate	5	0	17529.1	14780.7	16645.6	4329.51	2815.28	3474.37	-0.246044	-0.074612	0.416707	0.797066
269.105	5.10255	C16H15NO3	1	alpha-(p-Methoxyphenyl)-6-methyl-2-pyridineacrylic acid	7	0	45624.6	37948.1	29229.5	9564	8574.46	6218.44	-0.265784	-0.642388	0.359727	0.0778673
155.069	16.6243	C6H9N3O2	5	3-(Pyrazol-1-yl)-L-alanine	7	0	1.33552e+07	11022907	1.27331e+07	2.54596e+06	2.47084e+06	2.70536e+06	-0.276892	-0.0688075	0.318484	0.786277
102.032	4.92974	C4H6O3	8	methyl pyruvate	5	0	20498.5	16904.6	17748.5	5655.87	3672.01	1034.2	-0.278106	-0.207824	0.416157	0.489793
163.084	16.5848	C6H13NO4	9	1-deoxynojirimycin	5	0	54933.3	45216.4	44954.5	9555.33	20377.6	10738.9	-0.280834	-0.289215	0.511675	0.296352
242.117	9.31316	C13H14N4O	1	Diphenylcarbazide	5	0	5892.68	4849.95	5389.63	606.01	3081	2279.74	-0.280952	-0.128736	0.619571	0.743373
80.9645	20.3956	HO3S	1	HSO3-	5	0	10303.6	8381.72	12007.6	4446.68	4595.4	4635.56	-0.297827	0.220799	0.630189	0.669799
272.235	3.86369	C16H32O3	18	16-hydroxypalmitate	5	0	30196.6	24559.5	18278.3	8787.79	1771.53	3857.32	-0.29811	-0.724253	0.382471	0.128999
99.0142	17.7065	C4H5NS	1	Allylisothiocyanate	3	0	242441	197134	229126	84173.6	57897.3	64216.4	-0.298457	-0.0814958	0.490344	0.838921
224.091	12.4984	C9H12N4O3	1	Temurin	5	0	95235.8	77325.3	96995.6	15508.4	14456.2	18365.7	-0.300563	0.0264155	0.217583	0.905377
169.085	14.1445	C7H11N3O2	5	Nalpha-Methylhistidine	5	0	477145	386245	422258	126329	71972.3	103241	-0.30491	-0.176301	0.354176	0.592536
108.069	14.0905	C6H8N2	3	Phenylenediamine	5	0	10100.9	8154.01	8862.12	2782.69	1457.34	1078.65	-0.308908	-0.188767	0.361222	0.531575
192.115	3.96461	C12H16O2	5	Thymyl acetate	5	0	11379	9181.9	10864.3	78.8151	3322.81	1056.03	-0.309507	-0.0667752	0.370659	0.487669
130.099	4.56737	C7H14O2	14	Ethyl isovalerate	7	0	63360.5	51048.9	49582.2	7454.31	8277.96	11805.3	-0.311706	-0.353762	0.128888	0.175647
181.041	13.4396	C5H11NO4S	1	DL-Methionine sulfone	5	0	6823.43	5488.77	5023.1	1782.63	924.963	1659.21	-0.314015	-0.44192	0.33302	0.269928
147.09	13.7761	C6H13NO3	2	Fagomine	5	0	9094.08	7295.73	8324.04	2473.32	1238.28	1493.86	-0.317876	-0.127645	0.343483	0.673219
369.194	12.1247	C22H27NO4	2	Thalicsessine	5	0	1.62439e+06	1.29242e+06	1.31144e+06	153007	227568	332538	-0.329817	-0.308745	0.113879	0.241111
214.193	3.94087	C13H26O2	15	CAI-1	5	0	35609.8	28312.9	27620.6	3278.55	4047.25	10695.2	-0.330815	-0.366531	0.0749994	0.324448
471.017	7.72241	C16H15ClN5O6PS	1	Cl-phenyl cAMP	7	0	823914	653081	821622	16069.5	113850	79805.5	-0.335231	-0.004018	0.118902	0.965249
165.065	14.1821	C6H7N5O	5	3-Methylguanine	5	0	70491	55858	61826.6	13953.6	12127.9	7100.36	-0.335676	-0.189211	0.243576	0.409135
95.0371	7.76669	C5H5NO	3	2-Hydroxypyridine	5	0	12680.7	10039.7	10914.9	1529.43	1094.55	3235.91	-0.336916	-0.216333	0.0784457	0.458601
573.087	14.9331	C16H25N5O14P2	1	GDP-3,6-dideoxy-D-galactose	7	0	8465.85	6614.45	6205.3	2520.63	7513.2	3405.43	-0.356032	-0.448154	0.718468	0.411852
165.065	10.6105	C6H7N5O	5	7-Methylguanine	5	0	29297.2	22737.3	13621.3	6272.24	3380.61	3495.56	-0.365699	-1.1049	0.206963	0.0300526
149.069	12.3712	C5H11NO4	2	4-amino-4-deoxy-L-arabinose	7	0	25741.4	19861.3	10107.4	921.307	1400.91	8972.06	-0.374132	-1.34868	0.00587521	0.0929628
96.993	33.3819	H4NO3P	1	Phosphoramidate	5	0	118520	90891.7	87250.3	16517.1	2529.37	8830.43	-0.382911	-0.441899	0.0980939	0.0615142
265.117	12.8085	C11H15N5O3	1	N6-Methyl-2'-deoxyadenosine	5	0	23645.5	17973.1	20549.6	10614.8	7529.57	6099.35	-0.395724	-0.202456	0.496576	0.689349
356.132	17.495	C13H24O11	3	galactopinitol A	7	0	78347.2	59077.4	89232.1	17248.3	18581.7	25901.5	-0.407276	0.18768	0.258746	0.581862
98.048	17.0279	C4H6N2O	1	Imidazole-4-methanol	5	0	25414.1	19005.4	25836.6	3910.98	1951.17	1446.47	-0.419218	0.0237896	0.0864803	0.873723
173.999	6.01697	C6H6O4S	2	Phenol sulfate	5	0	6032.94	4508.98	4705.8	1744.99	859.161	953.095	-0.420059	-0.358422	0.270247	0.32901
122.048	6.49245	C6H6N2O	4	Picolinamide	7	0	191249	142657	142138	95373.6	27286.2	62803.5	-0.422903	-0.428161	0.474541	0.503722
266.155	3.72068	C12H26O4S	1	sodium dodecyl sulfate	7	0	500732	369195	250793	348640	213282	86386.5	-0.439655	-0.99754	0.612697	0.339747
89.0477	9.25423	C3H7NO2	9	Urethane	7	0	134094	98744.5	117445	26758.8	24015.6	41688.4	-0.441476	-0.191267	0.164629	0.596762
256.106	9.86656	C11H16N2O5	1	1-(beta-D-Ribofuranosyl)-1,4-dihydronicotinamide	5	0	6218.09	4554.27	6519.16	2457.21	2240.93	3025.67	-0.449251	0.0682137	0.435458	0.900292
150.054	9.897	C6H6N4O	1	1-Methylhypoxanthine	7	0	59864.7	43572.7	45499	9463.79	10504.1	15883.5	-0.45828	-0.395871	0.11743	0.2643
144.115	4.3543	C8H16O2	11	ethyl caproate	7	0	4.76978e+06	3.42992e+06	4.18177e+06	2.05441e+06	1.29314e+06	1.44887e+06	-0.475747	-0.189808	0.402506	0.708318
335.133	16.5743	C12H21N3O8	3	N4-(Acetyl-beta-D-glucosaminyl)asparagine	5	0	580706	416316	517874	152103	99983	112736	-0.480131	-0.165209	0.203745	0.598642
374.137	11.2166	C20H22O7	15	Kievitone hydrate	5	0	91532.5	65466.3	70108.8	43434.7	21949.8	13896	-0.483532	-0.384688	0.422844	0.48853
166.084	12.6409	C6H14O5	2	L-rhamnitol	5	0	14397.2	10182.7	10481.3	2819.34	2494.31	3614.91	-0.49966	-0.45797	0.125554	0.217183
268.104	13.9885	C16H16N2S	1	2-p-Tolyl-5,6,7,8-tetrahydrobenzo[d]imidazo[2,1-b]thiazole	3	0	3177.47	2230.38	33952.7		3146.19	4040.03	-0.510591	3.41758	0.811664	0.00205286
129.058	13.0809	C9H7N	3	Quinoline	5	0	7691.9	5384.01	4698.99	1191.7	1285.25	1293.18	-0.514658	-0.710988	0.0851012	0.0424072
384.127	20.2683	C14H24O12	1	Acetyl-maltose	5	0	3196.83	2235.88	2808.95	1373.69	858.5	887.262	-0.515799	-0.186608	0.372475	0.705606
162.079	7.90848	C9H10N2O	2	Norcotinine	5	0	10208.1	7120.61	9530.07	2339.41	1905.03	3040.02	-0.519646	-0.09916	0.153921	0.775702
508.28	3.8367	C24H45O9P	1	1-18:2-lysophosphatidylglycerol	5	0	64162.3	44429.3	18366.6	942.081	2314.19	6954.73	-0.530214	-1.80464	0.00157711	0.00679416
324.106	17.193	C12H20O10	4	Bis-D-fructose 2',1:2,1'-dianhydride	7	0	64216.5	44446.2	63024.8	26250.1	11438.5	13838.1	-0.530884	-0.0270243	0.325119	0.94888
334.066	18.3772	C9H19O11P	4	sn-glycero-3-Phospho-1-inositol	7	0	1.34015e+06	923769	872921	106577	158314	75105.1	-0.536793	-0.618474	0.0246992	0.00485299
220.106	13.0704	C8H16N2O5	3	N-Acetyl-beta-D-glucosaminylamine	5	0	69952.2	48149.3	71242.1	38210.4	19835.3	36672.9	-0.538856	0.0263591	0.444873	0.968378
130.063	4.8116	C6H10O3	17	Ethyl 3-oxobutanoate	5	0	3.10344e+06	2133416	2.03081e+06	801637	378314	673894	-0.540704	-0.611817	0.159192	0.152845
191.062	4.88648	C7H13NO3S	1	N-Acetylmethionine	3	0	102821	70640.2	16846.6	35007.9	22930.4	3954.23	-0.541569	-2.6096	0.264076	0.0494408
257.101	12.5728	C10H15N3O5	1	5-Methylcytidine	7	0	247535	169685	237654	76546.2	74229.7	104482	-0.544771	-0.0587686	0.274741	0.901808
146.015	15.4104	C4H6N2O2S	1	ZAPA	5	0	15394.9	10480.9	16018.6	3438.91	3071.42	5751.76	-0.554691	0.0573007	0.139546	0.881382
225.148	20.6059	C22H38N6O4	1	Chaksine	3	0	1.09997e+06	748406	958856	628638	387481	324938	-0.555576	-0.198084	0.464565	0.75261
250.095	9.1292	C12H14N2O4	1	3-Oxohexobarbital	7	0	14036.9	9530.15	12191.7	5526.98	2574.29	3868.86	-0.558652	-0.203323	0.295343	0.663121
236.127	7.97826	C11H16N4O2	1	CPX	7	0	131148	89019.7	107790	66251.4	31148	38158.8	-0.558997	-0.282967	0.396011	0.631269
263.046	15.3381	C9H13NO6S	2	Epinephrinesulfate	5	0	7726.77	5183.65	7646.77	6302.21	2849.11	3571.86	-0.575898	-0.0150149	0.572677	0.985882
226.077	7.82271	C10H14N2O2S	1	(1/2,5,6)-2-(3-azibutylthio)-5,6-epoxy-3-cyclohexen-1-ol	5	0	9344.36	6264.47	7832.92	1612.71	1543.59	2218.43	-0.576903	-0.254547	0.0753225	0.398636
261.121	12.554	C11H19NO6	4	Lotaustralin	5	0	14165.6	9461.61	15284.8	3370.66	2309.48	7781.9	-0.582233	0.109705	0.126067	0.835257
405.19	4.85404	C20H27N3O6	1	Myxochlin B	5	0	37023.1	24717	40513.5	14172.2	8416.26	16472.1	-0.582922	0.129976	0.280099	0.794929
187.063	13.0591	C11H9NO2	1	Indoleacrylicacid	7	0	1.64319e+06	1.09215e+06	1.37263e+06	669078	401232	487329	-0.589329	-0.259563	0.301882	0.604211
216.122	19.6362	C8H16N4O3	2	N-acetyl-(L)-arginine	5	0	43852	29072.6	43928.7	24477.5	10575.7	18834.3	-0.592983	0.00251921	0.414359	0.996789
96.0211	15.2893	C5H4O2	3	Furfural	5	0	80466.6	53326.4	65758.2	11405.6	21337.6	13943.7	-0.593541	-0.29122	0.145587	0.23286
213.111	7.93461	C9H15N3O3	2	Methyl 2-diazoacetamidohexonate	5	0	11333.3	7470.99	9018.76	3904.05	1321.69	1491.37	-0.601201	-0.329572	0.222775	0.418695
113.945	24.6331	H2O3S2	1	H2S2O3	3	0	9127.69	6009.03	7919.03	4879.57	2742.07	3218.09	-0.603118	-0.204926	0.402645	0.740973
168.09	6.36725	C8H12N2O2	3	Cyclo(deltaAla-L-Val)	7	0	49265.4	32280.8	35640.9	20068.7	5047.55	10907.3	-0.609898	-0.467042	0.277847	0.375587
112.016	20.4584	C5H4O3	4	2-Furoate	5	0	1.77855e+06	1.16472e+06	1.51699e+06	618057	863112	558087	-0.61072	-0.229496	0.378675	0.615599
408.228	4.69171	C19H37O7P	1	Palmitoylglycerone phosphate	5	0	11833	7578.78	2221.21	1891.32	1710.13	2327.88	-0.642773	-2.41339	0.0451122	0.0058129
208.058	14.4696	C7H12O7	1	1-O-methyl-&beta;-D-glucuronate	5	0	4842.66	3098.05	2862.13	1470.7	627.451	1175.45	-0.64444	-0.758709	0.165139	0.146012
161.051	7.66706	C6H11NO2S	1	allylcysteine	7	0	692700	442985	625783	147645	15963.7	184913	-0.644975	-0.14657	0.0977727	0.651094
151.049	13.8313	C5H5N5O	3	2-Hydroxyadenine	5	0	160994	102387	225707	91417.2	16869.5	204376	-0.652973	0.487449	0.382599	0.653681
120.006	19.6176	C3H4O5	1	2-Hydroxymalonate	5	0	4428.93	2764.34	4519.62	2589.99	1143.87	1903.96	-0.680026	0.029242	0.389563	0.963568
268.081	9.23377	C10H12N4O5	3	Allopurinolriboside	7	0	11853.2	7360.05	5407.76	2370.3	3201	3547.14	-0.687493	-1.13218	0.128426	0.0678015
116.047	4.8782	C5H8O3	9	ethylpyruvate	5	0	215746	133221	149800	62596.3	37110.4	41279.3	-0.695507	-0.526296	0.13713	0.213057
87.0321	8.67345	C3H5NO2	3	2-Oxazolidinone	7	0	9586.02	5888.74	6138.17	2765.16	761.269	2258.7	-0.702972	-0.643123	0.138382	0.17256
226.059	15.3306	C9H10N2O5	1	3-Nitrotyrosine	5	0	9642.48	5891.17	6981.14	5187.98	7245.44	3015.17	-0.71085	-0.465941	0.510235	0.494895
172.132	19.631	C7H16N4O	1	Acetylagmatine	5	0	17140	10402.5	15295.8	8975.27	3808.13	6814.67	-0.720433	-0.164229	0.325872	0.791862
287.101	12.8465	C12H17NO7	1	Volkenin	5	0	4910.92	2973.05	4492.19	2221.61	1130.36	2113.08	-0.72405	-0.128574	0.27165	0.824657
145.053	5.6774	C9H7NO	7	1(2H)-Isoquinolinone	5	0	11984.5	7239.23	7340.43	2784.88	141.197	2156.45	-0.727264	-0.707237	0.0978109	0.088599
202.059	15.2629	C7H10N2O5	1	N3-fumaramoyl-L-2,3-diaminopropanoate	5	0	11476.2	6931.88	10946.2	4955.79	2605.51	3182.24	-0.727331	-0.068221	0.253684	0.884908
119.058	7.71155	C4H9NO3	11	(-)-erythro-(2R,3R)-dihydroxybutylamide	5	0	170189	101736	191068	61595.3	41512.2	71363.9	-0.742305	0.166949	0.195546	0.721173
246.085	15.3676	C9H14N2O6	2	5-6-Dihydrouridine	5	0	19730.2	11657.1	10421.8	7449.96	5035.54	2712.02	-0.759193	-0.920798	0.204589	0.152025
150.054	8.25813	C6H6N4O	1	1-Methylhypoxanthine	5	0	20444.8	12043.4	13250.9	7891.02	3884.16	4880.07	-0.763488	-0.625644	0.199228	0.263385
521.349	4.52733	C26H52NO7P	11	1-Oleoylglycerophosphocholine	5	0	2.64287e+06	1.54342e+06	432385	1.24733e+06	532489	234470	-0.77598	-2.61172	0.264098	0.0870032
245.163	8.3926	C12H23NO4	4	N-(octanoyl)-L-homoserine	5	0	7598.53	4368.88	5007.03	5786.75	1236.82	1425.19	-0.798457	-0.601765	0.437035	0.522468
296.141	4.88705	C19H20O3	1	4-Prenylresveratrol	5	0	121708	68360.9	105604	30752.6	29809.8	45388.5	-0.832184	-0.204757	0.0972371	0.641158
351.117	17.0491	C13H21NO10	5	N-Acetyl-4-O-acetylneuraminate	5	0	141513	79384	102547	19259.7	6855.83	7319.47	-0.834015	-0.464656	0.0208258	0.0581793
218.056	15.7316	C13H21N6O9P	1	(L-Seryl)adenylate	7	0	256259	142367	218610	200333	89286.3	130122	-0.847992	-0.229244	0.439809	0.800486
284.112	16.9578	C11H16N4O5	2	Coformycin	5	0	49874.5	27566.7	36605.8	29692.7	13322.1	18834	-0.855376	-0.446231	0.326789	0.555068
84.0212	12.4893	C4H4O2	2	4-Hydroxy-2-butynal	5	0	106577	58514.2	50898	39720.2	38720.8	30172.7	-0.86503	-1.06621	0.207867	0.130426
129.058	7.65328	C9H7N	3	Isoquinoline	5	0	17556.9	9608.22	19902.7	4714.28	2436.33	1056.38	-0.869696	0.180926	0.0808429	0.481822
100.016	16.1814	C4H4O3	1	2-oxobut-3-enanoate	5	0	107602	58458	53212.8	16822	10837.5	5712.37	-0.880227	-1.01585	0.0182849	0.0213355
521.335	4.58237	C29H47NO7	1	Mycinamicin VII	5	0	699540	373700	110164	209601	92545.7	64116.1	-0.904524	-2.66675	0.0982992	0.0308181
168.09	7.68627	C8H12N2O2	3	Cyclo(deltaAla-L-Val)	5	0	45954	24353.5	46156.9	19975.9	10667.9	19841.9	-0.916064	0.00635327	0.195448	0.990643
145.053	7.68298	C9H7NO	7	3-Methyleneoxindole	5	0	59993	31181.8	43936.6	28809.5	4703.3	13632	-0.944091	-0.449371	0.223136	0.450114
232.117	20.3044	C8H16N4O4	1	(3R)-hydroxy-N-acetyl-(L)-arginine	5	0	12962.4	6712.61	10313.1	9616.45	5135.03	6099.72	-0.949387	-0.329849	0.392729	0.711111
85.0527	17.4578	C4H7NO	2	Acetone cyanohydrin	5	0	148775	76390.1	68760.9	29244.7	7439.01	12540.3	-0.961674	-1.11347	0.0431266	0.0274458
388.174	5.2155	C18H28O9	1	Tuberonic acid glucoside	3	0	12514.6	6402.59	8334.22	7651.53	2448.74	3850.22	-0.966886	-0.586494	0.299052	0.460945
519.333	7.67775	C26H50NO7P	3	1-Linoleoylglycerophosphocholine	7	0	1.2562e+07	6.25442e+06	2.41359e+06	5.1906e+06	2.35941e+06	1.43435e+06	-1.00612	-2.37982	0.158002	0.068084
145.02	20.3748	C5H7NO2S	2	3,4-Dehydrothiomorpholine-3-carboxylate	7	0	108139	53262.3	86600.4	69267.5	53349.9	60140.9	-1.0217	-0.320441	0.341781	0.705451
228.075	8.61252	C9H12N2O5	3	pyrimidin-2-one-ribonucleoside	5	0	10432.2	5108.3	5319.05	1627.22	1381.95	949.306	-1.03012	-0.971796	0.0131759	0.0155167
260.101	15.0756	C10H16N2O6	1	L-alpha-glutamyl-L-hydroxyproline	5	0	38358.9	18148.2	14541.6	13679.6	4007.69	6541.14	-1.07974	-1.39937	0.115131	0.0761519
235.121	4.62917	C13H17NO3	1	Lophophorine	5	0	50747.9	23195.4	15524.2	17399.7	1259.36	6610.85	-1.12951	-1.70883	0.110441	0.0581116
308.158	20.292	C12H24N2O7	2	Fructoselysine	5	0	18229.3	8095.85	11610.6	18242.2	6319.54	6003.94	-1.171	-0.650814	0.442995	0.60154
186.064	17.7641	C7H10N2O4	1	(S)-AMPA	5	0	46687.9	20687.2	28808.5	41097.3	9326.84	13813.3	-1.17431	-0.696554	0.388109	0.537102
357.115	17.8742	C18H19N3O3S	1	Rosiglitazone	3	0	112858	49693.4	23146.8	5672.81	2486.04	4851.84	-1.18338	-2.28563	0.000663781	3.7858e-05
147.09	9.47542	C6H13NO3	2	N-hydroxyisoleucine	5	0	7019.4	3081.01	4604.54	4498.43	1216.78	1886.75	-1.18795	-0.608291	0.265564	0.460953
155.069	20.0432	C6H9N3O2	5	3-(Pyrazol-1-yl)-L-alanine	7	0	122273	52217.4	86193.2	56875.7	8224.15	18658.1	-1.2275	-0.504454	0.164013	0.389216
163.121	23.409	C20H32F2O	1	3,3-Difluoro-17-methyl-5alpha-androstan-17beta-ol	3	0	5792.69	2308.45	2654.32	4410.92	1245.16	276.25	-1.32731	-1.12589	0.303054	0.342935
251.101	15.2989	C9H17NO7	1	Muramic acid	5	0	90825.8	35325.5	35412.4	101218	27048.2	21617.7	-1.36239	-1.35885	0.445175	0.444554
101.048	16.9347	C4H7NO2	5	2-Aminobutan-4-olide	7	0	740053	278671	327888	773266	55372	18151	-1.40906	-1.17443	0.41003	0.453371
143.058	18.1807	C6H9NO3	1	Vinylacetylglycine	7	0	232481	67753.2	72782.5	48580.3	19530	22009.5	-1.77875	-1.67545	0.0169479	0.0166521
246.05	14.7387	C6H15O8P	3	Glycerophosphoglycerol	5	0	908265	261914	290896	329304	20237.8	108449	-1.79402	-1.64261	0.076157	0.0711224
130.099	4.51285	C7H14O2	14	Ethyl isovalerate	5	0	125308	29583.2	61831	57448.6	5294.21	32285.9	-2.08263	-1.01908	0.100789	0.189514
383.137	14.4475	C21H21NO6	5	(+)-Adlumine	3	0	194444	37770.1	20340.1	101689	5531.86	-	-2.36404	-3.25696	0.115979	-
275.032	18.4471	C6H15NO7P2	1	Phosphophosphinate	5	0	17362.4	1672.79	0	3153.99	-	-	-3.37564	ND	-	-
334.139	9.40011	C14H26N2O3S2	1	Lipoyllysine	7	0	0	0	34925.6	-	-	7796.9	ND	5.12621	-	0.0162096
381.176	20.2767	C15H23N7O5	1	sinefungin	7	0	0	0	312755	-	-	66848.7	ND	8.28889	-	0.0148892
517.169	13.1747	C18H28N7O9P	1	AMP-lysine	5	0	0	0	6847.95	-	-	3277.75	ND	2.77567	-	0.0686021
162.035	17.2402	C6H10O3S	3	1,2-Dihydroxy-5-(methylthio)pent-1-en-3-one	6	Amino Acid Metabolism	0	46328.1	25830.7	-	364.382	6519.29	5.53381	4.69102	2.06201e-05	0.0205795
73.0528	7.67306	C3H7NO	6	Aminoacetone	6	Amino Acid Metabolism	98723.9	1.19042e+06	459358	15223.1	105056	91362.6	3.59193	2.21815	0.00260381	0.0184825
149.051	18.0499	C5H11NO2S	5	L-Methionine	2	Amino Acid Metabolism	3291.57	27106.4	8353.09	1721.45	4565.54	1635.06	3.04178	1.34353	0.00619262	0.0210698
398.137	18.0145	C15H22N6O5S	1	S-Adenosyl-L-methionine	8	Amino Acid Metabolism	1.36806e+06	10488064	5.6111e+06	500359	1.86077e+06	2.87605e+06	2.93854	2.03615	0.00964043	0.121075
188.152	23.5361	C9H20N2O2	2	N6,N6,N6-Trimethyl-L-lysine	8	Amino Acid Metabolism	435948	3.22626e+06	1.29862e+06	115436	362061	263530	2.88763	1.57475	0.00292112	0.0172948
307.084	16.7009	C10H17N3O6S	3	Glutathione	10	Amino Acid Metabolism	20772.1	134611	27964.3	22643.8	70158.8	20278.6	2.69607	0.428937	0.0951729	0.703176
297.09	7.75013	C11H15N5O3S	2	5'-Methylthioadenosine	10	Amino Acid Metabolism	3.59125e+06	2.21504e+07	1.31404e+07	667971	678871	1.42811e+06	2.62477	1.87145	4.60803e-06	0.00236093
162.035	7.69456	C6H10O3S	3	1,2-Dihydroxy-5-(methylthio)pent-1-en-3-one	6	Amino Acid Metabolism	15643	95526.7	58833.2	6413.84	5648.16	8428.18	2.61038	1.91111	9.48895e-05	0.00273196
178.041	18.7093	C5H10N2O3S	1	Cys-Gly	6	Amino Acid Metabolism	1695.52	8148.72	2682.34	1568.35	2955.98	1524.04	2.26484	0.661763	0.043449	0.478168
188.116	14.6982	C8H16N2O3	7	N6-Acetyl-L-lysine	8	Amino Acid Metabolism	710108	2.00949e+06	4.20251e+06	47853.1	75258.7	433149	1.50072	2.56514	5.59662e-05	0.00467605
204.111	18.6273	C8H16N2O4	5	N6-Acetyl-N6-hydroxy-L-lysine	6	Amino Acid Metabolism	34692.2	88591.3	53777.9	3917.11	17639.4	8305.79	1.35256	0.632403	0.0290323	0.0400116
126.116	14.0287	C7H14N2	2	1-5-diazabicyclononane	7	Amino Acid Metabolism	6809.07	16952.1	2509.26	5903.69	816.678	-	1.31593	-1.4402	0.0941169	-
221.09	15.2875	C8H15NO6	7	N-Acetyl-D-glucosamine	2	Amino Acid Metabolism	7023.09	16390.6	16194.3	3109.74	5865.44	4854.44	1.22269	1.2053	0.090994	0.0611203
254.078	19.8084	C6H15N4O5P	1	L-Arginine phosphate	4	Amino Acid Metabolism	153063	354270	245018	14922	54460.3	84360.9	1.21072	0.678758	0.0178376	0.196595
160.121	24.8541	C7H16N2O2	6	N6-Methyl-L-lysine	8	Amino Acid Metabolism	21727.7	49622.9	35658	24164.7	17553.2	10348.1	1.19147	0.71469	0.187779	0.432891
132.09	24.1992	C5H12N2O2	6	D-Ornithine	8	Amino Acid Metabolism	190953	427308	315865	35459.5	53653.7	23910	1.16206	0.726088	0.00500596	0.0101162
160.085	4.85284	C6H12N2O3	4	D-Alanyl-D-alanine	4	Amino Acid Metabolism	32819.5	71848.3	40077.4	21996.3	38331.4	2427.58	1.1304	0.288234	0.218324	0.626071
148.037	17.5081	C5H8O5	18	(R)-2-Hydroxyglutarate	10	Amino Acid Metabolism	511249	1.11271e+06	411753	14674.5	300076	76795.4	1.12198	-0.312248	0.0735478	0.149654
174.112	19.8391	C6H14N4O2	2	D-Arginine	6	Amino Acid Metabolism	74540	157520	119208	1751.42	13044.5	64207.2	1.07945	0.677389	0.0073059	0.35144
173.08	16.1742	C6H11N3O3	1	5-Guanidino-2-oxopentanoate	6	Amino Acid Metabolism	173232	347525	287661	24931.7	2388.31	82695.2	1.00441	0.731661	0.00636772	0.129146
115.063	24.0905	C5H9NO2	4	L-Proline	4	Amino Acid Metabolism	744359	1.38422e+06	1.10309e+06	389599	161956	130073	0.895006	0.567474	0.0886304	0.247342
130.111	19.4996	C6H14N2O	2	N-Acetylputrescine	8	Amino Acid Metabolism	570810	1.00365e+06	648697	148071	37915.1	67444.1	0.81417	0.184533	0.0304224	0.47187
111.08	19.7164	C5H9N3	1	1H-Imidazole-4-ethanamine	6	Amino Acid Metabolism	12170.9	21120.3	15808.9	1652.29	5041.14	3131.9	0.795199	0.377309	0.0794982	0.172193
129.079	7.75754	C6H11NO2	9	N4-Acetylaminobutanal	6	Amino Acid Metabolism	142498	243193	217060	69387.3	81883.5	61218.7	0.771166	0.607155	0.181396	0.236346
113.048	15.093	C5H7NO2	6	(S)-1-Pyrroline-5-carboxylate	8	Amino Acid Metabolism	139660	235011	189088	12557	17787.7	18714	0.750807	0.437138	0.00245424	0.024404
73.0528	10.0403	C3H7NO	6	beta-Aminopropion aldehyde	8	Amino Acid Metabolism	165309	260080	157995	2151.85	19285.8	23255	0.653786	-0.0652918	0.0127068	0.641048
384.122	15.3157	C14H20N6O5S	2	S-Adenosyl-L-homocysteine	2	Amino Acid Metabolism	65822.4	97823	66872.6	34761.4	5078.45	39893.6	0.571595	0.0228371	0.250358	0.974252
131.095	4.51638	C6H13NO2	12	L-Leucine	4	Amino Acid Metabolism	53746.5	79857.4	74310.3	22003.7	42230.3	43995.8	0.571256	0.467393	0.412072	0.522334
612.152	19.6986	C20H32N6O12S2	1	Glutathione disulfide	8	Amino Acid Metabolism	6099.67	8629.83	8965.12	1722.32	2590.1	2471.58	0.500601	0.555592	0.241653	0.18327
144.126	11.0588	C7H16N2O	2	1-(3-aminopropyl)-4-aminobutanal	7	Amino Acid Metabolism	199352	279988	174005	25330	12272.3	20869.3	0.490053	-0.196187	0.0171608	0.2544
159.068	34.4721	C10H9NO	4	Indole-3-acetaldehyde	4	Amino Acid Metabolism	4681.8	6525.14	5233.87	501.619	866.564	1746.32	0.478946	0.160815	0.0453911	0.644601
103.1	21.1573	C5H13NO	1	Choline	4	Amino Acid Metabolism	1.2653e+07	1.76246e+07	2.04665e+07	2.47113e+06	750608	2.81578e+06	0.478109	0.693782	0.0628515	0.0231585
135.068	4.9071	C8H9NO	4	2-Phenylacetamide	6	Amino Acid Metabolism	11945.4	16374.2	14877.3	1165.95	4634.24	5175.35	0.45497	0.316654	0.235739	0.431398
132.09	18.0385	C5H12N2O2	6	L-Ornithine	8	Amino Acid Metabolism	45022.7	61498.1	43878	5272.03	9217.35	7360.37	0.449889	-0.0371566	0.0699932	0.838419
132.09	27.2114	C5H12N2O2	6	D-Ornithine	6	Amino Acid Metabolism	182886	246869	257602	43241.1	18867.2	40218.6	0.432804	0.494202	0.108827	0.0938968
360.644	21.5587	C27H47N9O10S2	1	Trypanothione disulfide	8	Amino Acid Metabolism	1.63102e+06	2.12254e+06	882867	715810	496716	306774	0.380018	-0.885505	0.390082	0.204318
94.0418	14.8722	C6H6O	2	Phenol	6	Amino Acid Metabolism	24435.3	31257.2	39471.2	12090.5	3972.07	5463.43	0.355223	0.691834	0.435981	0.151521
174.112	27.4189	C6H14N4O2	2	L-Arginine	10	Amino Acid Metabolism	8.99672e+06	1.12296e+07	11753324	3.24888e+06	1.22777e+06	1.7901e+06	0.31983	0.385598	0.35903	0.285423
246.133	19.1584	C9H18N4O4	2	N2-(D-1-Carboxyethyl)-L-arginine	6	Amino Acid Metabolism	152550	185054	148296	30884.5	22097.2	2519.51	0.278661	-0.0408099	0.219502	0.833904
114.032	12.3062	C5H6O3	6	2-Hydroxy-2,4-pentadienoate	8	Amino Acid Metabolism	12844.1	15412.3	12611.7	11935.5	793.227	3543.68	0.262984	-0.0263384	0.745408	0.976754
131.058	16.4272	C5H9NO3	14	L-Glutamate 5-semialdehyde	8	Amino Acid Metabolism	201997	238645	127275	5817.85	26484.4	21928.1	0.240535	-0.666379	0.132935	0.0216087
203.079	15.2895	C8H13NO5	2	N2-Acetyl-L-aminoadipate	6	Amino Acid Metabolism	42617.9	50310.1	56988.7	22664.2	20892.1	13855.3	0.239389	0.419216	0.687993	0.411913
245.149	18.1455	C9H19N5O3	2	beta-Alanyl-L-arginine	6	Amino Acid Metabolism	309524	360114	279406	101475	74132.5	108728	0.2184	-0.147688	0.527363	0.743545
135.035	19.1149	C4H9NO2S	3	L-Homocysteine	6	Amino Acid Metabolism	13333.9	15462	7301.58	1063.13	398.823	778.971	0.213633	-0.868816	0.059782	0.00195343
121.089	19.6604	C8H11N	6	Phenethylamine	6	Amino Acid Metabolism	80039.6	91302.5	66312.2	26588	4690.75	9304.76	0.189941	-0.27144	0.541167	0.47215
156.053	12.7449	C6H8N2O3	4	4-Imidazolone-5-propanoate	6	Amino Acid Metabolism	77857.4	86637.2	68610.8	6867.7	13862.2	11922.4	0.154152	-0.182399	0.399752	0.323906
145.11	15.2235	C7H15NO2	6	4-Trimethylammoniobutanoate	8	Amino Acid Metabolism	59441.6	64233	53183.1	16525.3	4937.5	10508.2	0.111842	-0.160506	0.671464	0.614337
182.058	9.74089	C9H10O4	13	3-(4-Hydroxyphenyl)lactate	8	Amino Acid Metabolism	49110.7	52159.8	33908.5	9072.06	5001.93	9882.8	0.0869027	-0.534392	0.644146	0.121688
111.08	27.2351	C5H9N3	1	1H-Imidazole-4-ethanamine	6	Amino Acid Metabolism	90064.3	92516.9	101484	2184.27	11552.6	15413.6	0.0387617	0.172229	0.75041	0.327463
117.058	13.1949	C8H7N	2	Indole	8	Amino Acid Metabolism	45368.1	46595.6	35946.5	16077.8	2902.46	16464.2	0.0385178	-0.335825	0.907713	0.517413
222.067	19.1213	C7H14N2O4S	4	L-Cystathionine	6	Amino Acid Metabolism	470212	482698	207472	46044.3	108909	15290.9	0.0378116	-1.18039	0.867758	0.0057111
161.069	10.449	C6H11NO4	10	O-Acetyl-L-homoserine	6	Amino Acid Metabolism	36532.4	37376.4	42245.5	12039.3	12484.6	3219.26	0.0329505	0.209621	0.936885	0.501285
204.111	10.6852	C8H16N2O4	5	N6-Acetyl-N6-hydroxy-L-lysine	8	Amino Acid Metabolism	57349.9	58298.7	51120.1	19996.2	16462.1	17646.7	0.0236749	-0.165898	0.952556	0.706783
110.048	12.698	C5H6N2O	2	Imidazole-4-acetaldehyde	6	Amino Acid Metabolism	8849	8951.25	6137.88	1272.88	1374.28	1245.14	0.0165751	-0.527774	0.929247	0.0577801
123.993	17.0767	C2H5O4P	1	Phosphonoacetaldehyde	6	Amino Acid Metabolism	11342.8	11366.5	12106	2018.35	2481.47	298.118	0.00300765	0.0939465	0.990411	0.581045
176.068	10.0673	C7H12O5	7	(2S)-2-Isopropylmalate	6	Amino Acid Metabolism	7240.39	7245.59	5307.82	1355.72	676.381	901.436	0.00103574	-0.447948	0.995638	0.119359
89.0477	16.7292	C3H7NO2	9	L-Alanine	10	Amino Acid Metabolism	11020527	1.09908e+07	7.86572e+06	902942	673624	947763	-0.00389883	-0.486542	0.965887	0.014051
83.0735	14.0681	C5H9N	4	Piperideine	8	Amino Acid Metabolism	49337.9	48951.9	61172	15091.8	3633.98	10677.3	-0.0113321	0.310173	0.969194	0.336048
274.128	15.1624	C10H18N4O5	5	N2-Succinyl-L-arginine	6	Amino Acid Metabolism	7821.19	7631.09	7463.74	2429.04	1780.84	2927.6	-0.0354996	-0.0674887	0.918663	0.878862
69.058	27.5005	C4H7N	2	1-Pyrroline	4	Amino Acid Metabolism	462958	446191	469273	45247.6	59420.5	101457	-0.0532194	0.019545	0.718532	0.928268
188.116	5.84933	C8H16N2O3	7	N6-Acetyl-L-lysine	4	Amino Acid Metabolism	38572.9	36878.3	22408.6	6163.59	5179.66	21490.3	-0.0648119	-0.783531	0.734423	0.321603
161.069	10.6036	C6H11NO4	10	O-Acetyl-L-homoserine	8	Amino Acid Metabolism	27391.3	26008.5	16439.1	5128.62	3317.5	1890.17	-0.0747343	-0.736587	0.718127	0.0522524
139.987	19.1642	C2H5O5P	2	Acetyl phosphate	6	Amino Acid Metabolism	41495.6	36933.3	42473.7	976.102	2031.34	5422.54	-0.168036	0.0336107	0.0419765	0.785971
139.075	8.16169	C6H9N3O	3	L-Histidinal	6	Amino Acid Metabolism	5576.22	4907.64	4659.65	1569.57	80.9126	615.191	-0.184258	-0.259067	0.537593	0.425348
139.978	20.4067	C2H4O5S	1	Sulfoacetate	6	Amino Acid Metabolism	58364.2	50951.3	59325.2	15110	26973.2	15896.7	-0.195966	0.0235598	0.704663	0.943161
169.037	18.6301	C7H7NO4	7	L-2,3-Dihydrodipicolinate	6	Amino Acid Metabolism	6264.9	5438.08	5475.67	635.975	748.007	1147.35	-0.204193	-0.194255	0.220205	0.371242
128.095	13.3247	C6H12N2O	3	L-Lysine 1,6-lactam	8	Amino Acid Metabolism	86627.4	74473.4	81853.1	55554.8	18774.7	30527	-0.218098	-0.0817867	0.748238	0.904199
159.089	18.2138	C7H13NO3	10	5-Acetamidopentanoate	8	Amino Acid Metabolism	16368.3	14033.6	6802.11	2891.5	2040.9	2407.18	-0.222026	-1.26685	0.323515	0.012527
165.079	11.35	C9H11NO2	7	D-Phenylalanine	6	Amino Acid Metabolism	4.93648e+06	4.22899e+06	4.44634e+06	946856	459170	821792	-0.223169	-0.150866	0.33125	0.536151
114.032	16.8021	C5H6O3	6	2-Hydroxy-2,4-pentadienoate	6	Amino Acid Metabolism	825734	706499	724479	179943	143360	149618	-0.224989	-0.188732	0.422475	0.496574
229.059	19.7781	C9H11NO6	3	4-(L-Alanin-3-yl)-2-hydroxy-cis,cis-muconate 6-semialdehyde	8	Amino Acid Metabolism	9448.57	8066.94	5883.06	1070.11	2194.74	1112.59	-0.228074	-0.683529	0.401575	0.0161708
146.058	16.4075	C6H10O4	16	(S)-2-Aceto-2-hydroxybutanoate	6	Amino Acid Metabolism	118586	100959	55540.9	13946.7	11488	15014.7	-0.232154	-1.09431	0.168983	0.00606254
119.058	16.3261	C4H9NO3	11	L-Allothreonine	8	Amino Acid Metabolism	19348658	1.64724e+07	18354159	3.46015e+06	3.03787e+06	4.33315e+06	-0.232185	-0.0761265	0.341084	0.772311
246.133	16.0359	C9H18N4O4	2	N2-(D-1-Carboxyethyl)-L-arginine	6	Amino Acid Metabolism	103175	86441.8	105666	24066.9	46850.4	41158.1	-0.255289	0.0344249	0.62062	0.933214
191.058	8.88753	C10H9NO3	5	5-Hydroxyindoleacetate	6	Amino Acid Metabolism	3901.46	3247.77	3861.16	812.339	1107.9	992.031	-0.264568	-0.0149809	0.460047	0.959289
121.02	15.893	C3H7NO2S	2	D-Cysteine	6	Amino Acid Metabolism	19160.5	15917.8	17040.1	1026.13	6220.75	6752.41	-0.267496	-0.169205	0.462811	0.642487
180.042	8.16709	C9H8O4	11	2-Hydroxy-3-(4-hydroxyphenyl)propenoate	8	Amino Acid Metabolism	642999	533730	497561	216367	106540	158268	-0.268705	-0.369942	0.491376	0.405098
102.032	16.7153	C4H6O3	8	2-Oxobutanoate	6	Amino Acid Metabolism	566086	469173	499710	119719	82969	111093	-0.2709	-0.179928	0.320603	0.520508
196.037	12.8849	C9H8O5	3	3-(3,4-Dihydroxyphenyl)pyruvate	6	Amino Acid Metabolism	14620.9	12035	13916.5	5257.62	4507.85	4282.64	-0.280798	-0.0712361	0.553821	0.866302
181.074	14.7996	C9H11NO3	11	L-Tyrosine	10	Amino Acid Metabolism	3.89818e+06	3.18909e+06	4.05563e+06	1.66303e+06	1.37584e+06	1.70789e+06	-0.289656	0.057125	0.600772	0.914436
199.096	13.7414	C8H13N3O3	1	gamma-Glutamyl-beta-aminopropiononitrile	8	Amino Acid Metabolism	8975.47	7229	8164.78	2609.66	1133.13	2322.18	-0.312191	-0.136573	0.372611	0.708528
129.043	17.1177	C5H7NO3	6	L-1-Pyrroline-3-hydroxy-5-carboxylate	8	Amino Acid Metabolism	2.60731e+07	2.08884e+07	2.21991e+07	2.11164e+06	4.15537e+06	4.9332e+06	-0.319859	-0.23206	0.150642	0.308266
206.043	20.3358	C7H10O7	5	2-Hydroxybutane-1,2,4-tricarboxylate	6	Amino Acid Metabolism	16536.3	13182.3	15785.9	4476.54	2407.81	1928.88	-0.327032	-0.0669998	0.334375	0.808674
129.079	26.0124	C6H11NO2	9	L-Pipecolate	8	Amino Acid Metabolism	2.22111e+06	1.76607e+06	2.14654e+06	1.42529e+06	806913	653302	-0.330739	-0.0492706	0.661711	0.939865
149.048	8.25092	C8H7NO2	8	5,6-Dihydroxyindole	6	Amino Acid Metabolism	112815	88990.7	105165	28569.1	15228.3	34278.6	-0.342238	-0.101317	0.290833	0.781725
274.128	17.6497	C10H18N4O5	5	N2-Succinyl-L-arginine	6	Amino Acid Metabolism	10818.8	8508.72	9824.06	3855.75	583.128	2721.13	-0.346529	-0.139152	0.408696	0.735483
131.07	16.6301	C4H9N3O2	2	Creatine	6	Amino Acid Metabolism	1.81884e+06	1.42527e+06	1.5695e+06	417296	451261	433704	-0.351781	-0.21271	0.329934	0.512765
147.053	16.9493	C5H9NO4	14	L-Glutamate	8	Amino Acid Metabolism	8.29301e+06	6.48408e+06	6.88508e+06	3.62283e+06	1.85288e+06	2.67876e+06	-0.354995	-0.268422	0.497744	0.619402
146.069	16.9868	C5H10N2O3	6	L-Glutamine	10	Amino Acid Metabolism	13340633	1.03956e+07	1.15174e+07	1.85309e+06	1.19921e+06	1.06887e+06	-0.359856	-0.21201	0.0930199	0.230928
290.123	19.0936	C10H18N4O6	6	N-(L-Arginino)succinate	6	Amino Acid Metabolism	17814.7	13851.6	10671.1	6206.94	3196.03	3257.91	-0.363015	-0.739353	0.398201	0.175003
129.043	11.7137	C5H7NO3	6	L-1-Pyrroline-3-hydroxy-5-carboxylate	8	Amino Acid Metabolism	6085337	4.67182e+06	4.76486e+06	681272	1.0056e+06	1.13729e+06	-0.381352	-0.352905	0.123692	0.175302
125.999	12.2989	C2H6O4S	1	2-Hydroxyethanesulfonate	6	Amino Acid Metabolism	13899.9	10618.9	11562.4	4157	1987.02	2965.36	-0.388434	-0.265636	0.308865	0.476593
165.046	15.2016	C5H11NO3S	4	L-Methionine S-oxide	6	Amino Acid Metabolism	310226	235837	248096	220989	98551	128711	-0.39553	-0.322419	0.634178	0.700456
166.063	4.85175	C9H10O3	17	3-Methoxy-4-hydroxyphenylacetaldehyde	6	Amino Acid Metabolism	294903	223517	120099	53224.5	80520.9	72590.7	-0.399858	-1.29602	0.27915	0.0321987
131.095	12.7107	C6H13NO2	12	L-Leucine	10	Amino Acid Metabolism	1.54865e+07	1.17094e+07	13011225	3.1226e+06	3.18121e+06	3.77386e+06	-0.403345	-0.25125	0.21614	0.432456
160.085	12.5355	C6H12N2O3	4	D-Alanyl-D-alanine	6	Amino Acid Metabolism	72393.9	53355.6	56525.4	29072.9	16458.9	26352.2	-0.440229	-0.35697	0.392995	0.522589
132.053	17.2697	C4H8N2O3	6	L-Asparagine	10	Amino Acid Metabolism	2.20588e+06	1.61596e+06	1.32193e+06	223117	122098	143266	-0.448965	-0.738713	0.0260507	0.00719483
258.085	16.1464	C10H14N2O6	3	(1-Ribosylimidazole)-4-acetate	6	Amino Acid Metabolism	42397.8	30903.7	38478.4	14677.4	13030.1	15773.4	-0.456208	-0.139938	0.368535	0.768538
154.038	13.5228	C6H6N2O3	2	Imidazol-5-yl-pyruvate	6	Amino Acid Metabolism	109665	79334.8	70132.4	8813.68	5001.75	10891	-0.467084	-0.644957	0.0121693	0.0090415
243.086	13.3973	C9H13N3O5	4	gamma-Glutamyl-beta-cyanoalanine	8	Amino Acid Metabolism	29122.6	20977	26985.7	8621.93	5273.53	8723.43	-0.473332	-0.109946	0.248974	0.777868
111.08	9.40383	C5H9N3	1	1H-Imidazole-4-ethanamine	6	Amino Acid Metabolism	68681.2	49105.8	63646.2	15010.7	12688.7	20945.3	-0.484022	-0.109839	0.161591	0.753721
220.085	9.11973	C11H12N2O3	3	5-Hydroxy-L-tryptophan	6	Amino Acid Metabolism	11558.5	8148.88	8787.08	4560.63	1580.42	2029.3	-0.504287	-0.395504	0.324813	0.412652
114.032	18.0181	C5H6O3	6	2-Hydroxy-2,4-pentadienoate	8	Amino Acid Metabolism	42169.7	29590.1	20056	44155.1	2288.04	3655.48	-0.511095	-1.07217	0.670717	0.477378
173.069	12.3616	C7H11NO4	6	N-Acetyl-L-glutamate 5-semialdehyde	6	Amino Acid Metabolism	30773.4	21232	20919.6	2942.18	1623.56	7811.06	-0.535441	-0.556831	0.0147411	0.149095
243.086	18.2245	C9H13N3O5	4	gamma-Glutamyl-beta-cyanoalanine	6	Amino Acid Metabolism	19391.7	13204.8	15738.5	8034.81	3663.09	5522.14	-0.55437	-0.301141	0.317388	0.555959
119.058	18.726	C4H9NO3	11	D-Threonine	8	Amino Acid Metabolism	83633.6	56820	61436.1	26254.2	3639.66	8435.04	-0.557684	-0.444995	0.217176	0.27794
105.043	17.7808	C3H7NO3	3	L-Serine	10	Amino Acid Metabolism	3.08079e+06	2.08951e+06	1.7413e+06	684231	65318	289209	-0.560137	-0.823137	0.127565	0.0604932
115.063	14.5054	C5H9NO2	4	L-Proline	4	Amino Acid Metabolism	7.16022e+07	48513724	48758936	9.3101e+06	1.91905e+06	1.23703e+07	-0.561612	-0.554338	0.0451554	0.0676228
232.106	15.8439	C9H16N2O5	5	N2-Succinyl-L-ornithine	6	Amino Acid Metabolism	62295.1	42136.6	55803.8	32710.1	20265.5	24710.7	-0.564043	-0.158756	0.424878	0.798425
217.143	18.1483	C9H19N3O3	3	gamma-L-Glutamylputrescine	6	Amino Acid Metabolism	57601.9	38452.1	36671.8	25506	4963.41	8257.24	-0.583055	-0.651448	0.322227	0.288994
187.085	7.69663	C8H13NO4	6	6-Acetamido-2-oxohexanoate	6	Amino Acid Metabolism	20949.2	13960.2	29938.2	2339.76	4433.19	4366.68	-0.585573	0.515093	0.0936375	0.0501616
146.105	25.897	C6H14N2O2	8	D-Lysine	8	Amino Acid Metabolism	1.30881e+06	868897	1.13385e+06	1.28885e+06	477546	462649	-0.591	-0.207023	0.624356	0.841625
117.054	17.8355	C3H7N3O2	1	Guanidinoacetate	6	Amino Acid Metabolism	21799.6	14422.2	13490.8	7385.23	5846.7	2425.57	-0.596006	-0.692326	0.249915	0.182538
262.015	18.8902	C9H10O7S	1	Homovanillicacidsulfate	6	Amino Acid Metabolism	35303	23163.9	29857.4	15679.4	12067.1	10957.4	-0.607915	-0.241704	0.35145	0.650666
117.079	14.2147	C5H11NO2	16	Betaine	10	Amino Acid Metabolism	1.24239e+07	8.11757e+06	9.3077e+06	3.057e+06	1.72127e+06	2.81688e+06	-0.613998	-0.416621	0.119095	0.264376
219.111	6.10986	C9H17NO5	1	Pantothenate	4	Amino Acid Metabolism	322344	208756	252298	193152	117303	79898.3	-0.626784	-0.353472	0.442712	0.607024
145.037	12.1224	C5H7NO4	2	2-Oxoglutaramate	6	Amino Acid Metabolism	120279	77735.8	41188.3	46495.4	7052.04	7768.16	-0.629733	-1.54608	0.252289	0.0946457
198.053	8.25256	C9H10O5	5	3-(3,4-Dihydroxyphenyl)lactate	6	Amino Acid Metabolism	4523.06	2910.91	3509.69	2157.25	1332.25	1432.71	-0.635829	-0.365957	0.343897	0.540307
200.977	19.4807	C3H7NO5S2	1	S-Sulfo-L-cysteine	6	Amino Acid Metabolism	145899	93754.4	226556	81973.4	42482.4	86380	-0.638014	0.634895	0.400059	0.305999
72.0212	12.8765	C3H4O2	4	Methylglyoxal	6	Amino Acid Metabolism	30261	19318.2	33114.4	4701.06	10863.4	14625.3	-0.6475	0.129998	0.21669	0.773498
301.056	17.4166	C8H16NO9P	9	N-Acetyl-D-glucosamine 6-phosphate	6	Amino Acid Metabolism	53562.9	34142.3	67421.2	7789.61	5837.36	2508.51	-0.649671	0.331969	0.0292479	0.0794609
149.051	12.945	C5H11NO2S	5	D-Methionine	8	Amino Acid Metabolism	7.28296e+06	4.63733e+06	5.55257e+06	2.83468e+06	1.35228e+06	2.04546e+06	-0.651231	-0.39137	0.24472	0.444015
75.032	17.6845	C2H5NO2	3	Glycine	8	Amino Acid Metabolism	362713	228912	191686	96580.9	15321.8	42865.9	-0.664038	-0.920083	0.135239	0.0745038
102.032	15.2335	C4H6O3	8	2-Oxobutanoate	8	Amino Acid Metabolism	208703	130526	123602	90332.4	20164.6	24348.8	-0.67711	-0.755748	0.27023	0.240198
145.085	17.154	C5H11N3O2	3	4-Guanidinobutanoate	6	Amino Acid Metabolism	96299.3	59227.3	73040.2	39745.3	18585.7	18544.6	-0.701262	-0.398834	0.244592	0.429716
190.095	16.6356	C7H14N2O4	5	LL-2,6-Diaminoheptanedioate	6	Amino Acid Metabolism	27345.6	16717.9	24061.6	9816.72	4111.53	10542.3	-0.709921	-0.184577	0.19293	0.71319
168.042	14.1428	C8H8O4	17	Homogentisate	6	Amino Acid Metabolism	3636.52	2194.11	2637.81	1686.58	515.943	757.145	-0.728924	-0.463219	0.27375	0.423505
87.032	17.6962	C3H5NO2	3	2-Aminoacrylate	6	Amino Acid Metabolism	54334.7	32720.9	40476.7	17138.3	13175.6	12705.5	-0.731661	-0.42478	0.163072	0.328395
113.048	17.7997	C5H7NO2	6	(S)-1-Pyrroline-5-carboxylate	8	Amino Acid Metabolism	8.073e+06	4.80895e+06	5.74535e+06	3.77651e+06	1.79186e+06	2.25787e+06	-0.747382	-0.490709	0.2733	0.422023
157.038	18.325	C6H7NO4	2	2-Aminomuconate	6	Amino Acid Metabolism	5807.3	3457.06	2348.26	659.547	585.832	342.469	-0.748321	-1.30628	0.0102523	0.00396072
217.106	14.2491	C8H15N3O4	3	N-Acetyl-L-citrulline	8	Amino Acid Metabolism	55889.8	32733.8	39629	35971	13396.5	16814.8	-0.771803	-0.496029	0.385045	0.532019
142.074	14.8897	C6H10N2O2	1	Ectoine	8	Amino Acid Metabolism	45105.5	25931.3	27887.3	22921	8293.77	12315.3	-0.798607	-0.693696	0.282213	0.333254
258.085	19.6422	C10H14N2O6	3	(1-Ribosylimidazole)-4-acetate	6	Amino Acid Metabolism	231542	131902	183168	100655	66445.4	60144.9	-0.811808	-0.338103	0.236096	0.522577
166.063	7.59171	C9H10O3	17	3-(3-Hydroxy-phenyl)-propanoic acid	8	Amino Acid Metabolism	242062	136419	112706	79414.1	11125.4	70506	-0.827331	-1.10281	0.145222	0.103486
142.074	14.8251	C6H10N2O2	1	Ectoine	6	Amino Acid Metabolism	2.41955e+06	1.35357e+06	1.25341e+06	595331	296075	413307	-0.837971	-0.948879	0.070981	0.0563634
133.037	17.2625	C4H7NO4	4	L-Aspartate	10	Amino Acid Metabolism	2.94133e+06	1.59038e+06	1.61744e+06	89258.6	291671	387452	-0.887094	-0.862752	0.0100092	0.0227218
204.09	13.0398	C11H12N2O2	6	D-Tryptophan	6	Amino Acid Metabolism	966167	508034	815819	652872	281364	399897	-0.927349	-0.244024	0.353217	0.754181
205.074	8.02167	C11H11NO3	5	Indolelactate	8	Amino Acid Metabolism	22045.1	11564.3	12684.5	7431.33	1115.71	4745.15	-0.93078	-0.797387	0.131601	0.152347
259.117	13.9262	C10H17N3O5	3	Linatine	6	Amino Acid Metabolism	8528.59	4404.49	7038.45	4051.73	2116.1	2372.6	-0.953334	-0.27705	0.215601	0.618296
117.079	12.7594	C5H11NO2	16	5-Aminopentanoate	6	Amino Acid Metabolism	9.3002e+06	4.76089e+06	3.24662e+06	1.3335e+06	322047	940643	-0.966031	-1.51832	0.022512	0.00431522
116.047	7.48809	C5H8O3	9	3-Methyl-2-oxobutanoic acid	8	Amino Acid Metabolism	299704	148128	212078	116637	41482.1	97057.6	-1.0167	-0.498942	0.14208	0.375538
197.018	12.8791	C5H11NO3S2	1	CysteineMercaptoethanol disulfide	5	Amino Acid Metabolism	853263	413818	828513	479643	307001	457802	-1.04399	-0.0424659	0.263708	0.951559
190.048	12.3847	C7H10O6	4	[FA hydroxy,oxo(7:0/2:0)] 4-hydroxy-2-oxo-Heptanedioic acid	8	Amino Acid Metabolism	193332	92263.8	101888	14603	9701.61	22618.2	-1.06724	-0.924094	0.00110949	0.00671975
161.105	15.0718	C7H15NO3	2	L-Carnitine	10	Amino Acid Metabolism	4.70296e+06	2.22612e+06	1.99107e+06	653948	135401	232133	-1.07904	-1.24003	0.0189793	0.0115117
204.147	23.2837	C9H20N2O3	1	3-Hydroxy-N6,N6,N6-trimethyl-L-lysine	8	Amino Acid Metabolism	7346.89	3468.71	4029.49	8295.39	2172.26	848.649	-1.08274	-0.866536	0.506775	0.560709
259.046	17.6788	C6H14NO8P	8	D-Glucosamine 6-phosphate	6	Amino Acid Metabolism	123698	58252.9	60577.9	14167.2	8850.28	4847.26	-1.08642	-1.02996	0.00454338	0.0100115
111.993	16.7914	CH5O4P	2	Hydroxymethylphosphonate	8	Amino Acid Metabolism	159137	73656.7	156490	85448.5	20291.4	204363	-1.11138	-0.0242036	0.221146	0.984927
283.046	17.3715	C8H14NO8P	2	N2-Acetyl-L-aminoadipyl-delta-phosphate	6	Amino Acid Metabolism	44703.3	20512.2	43937.5	11548	2424.97	7084.04	-1.1239	-0.0249273	0.0626516	0.927629
175.096	17.9251	C6H13N3O3	3	L-Citrulline	8	Amino Acid Metabolism	1.08076e+06	470019	645541	646098	156328	300160	-1.20126	-0.743465	0.239582	0.37198
247.069	18.3298	C9H13NO7	1	N-Succinyl-L-glutamate	8	Amino Acid Metabolism	106157	43436.4	32154.7	45647.2	5544.14	9114.65	-1.28922	-1.72309	0.138372	0.101613
203.116	12.4006	C9H17NO4	1	O-Acetylcarnitine	10	Amino Acid Metabolism	1.90126e+06	757772	954751	1.07516e+06	118968	126229	-1.32712	-0.99376	0.205557	0.265915
226.107	17.6589	C9H14N4O3	3	Carnosine	6	Amino Acid Metabolism	252668	97758.9	159274	123768	47750	72094	-1.36994	-0.665737	0.150944	0.335858
141.019	17.8922	C2H8NO4P	2	Ethanolamine phosphate	4	Amino Acid Metabolism	49266	18889.4	17080.6	17035.9	2389.46	4213.63	-1.38302	-1.52823	0.0880297	0.0743929
189.064	17.9701	C7H11NO5	4	L-2-Amino-6-oxoheptanedioate	6	Amino Acid Metabolism	324849	120521	97848.6	147579	57493	68118	-1.43048	-1.73115	0.1254	0.0998947
240.024	18.3347	C6H12N2O4S2	2	L-Cystine	8	Amino Acid Metabolism	84047.4	21324.1	105680	97450.7	23215	78829.6	-1.97872	0.330428	0.381512	0.780495
165.043	7.69532	C8H7NO3	8	Formylanthranilate	6	Amino Acid Metabolism	44122.2	8521.99	35046.7	9884.02	-	11075.9	-2.37224	-0.332225	-	0.350065
145.074	17.9339	C6H11NO3	9	[FA oxo,amino(6:0)] 3-oxo-5S-amino-hexanoic acid	8	Amino Acid Metabolism	305458	56302	58498.6	243955	35496.5	32315.9	-2.43972	-2.3845	0.21701	0.220047
499.183	10.9858	C26H29NO9	1	13-Deoxycarminomycin	3	Biosynthesis of Polyketides and Nonribosomal Peptides	116459	115647	116911	8443.34	14428	25254.3	-0.010091	0.00558888	0.937925	0.978776
126.032	19.1755	C6H6O3	8	Maltol	5	Biosynthesis of Polyketides and Nonribosomal Peptides	349070	250751	259078	18776.4	22437.8	27899.8	-0.477258	-0.430127	0.00476789	0.0133385
357.099	4.26655	C14H19N3O6S	2	Deacetoxycephalosporin C	3	Biosynthesis of Secondary Metabolites	0	21968	0	-	5297	-	4.45733	ND	0.0188344	-
162.116	6.19687	C10H14N2	4	Nicotine	7	Biosynthesis of Secondary Metabolites	2933.77	10668.2	11017.8	697.107	6516.97	11061.5	1.86249	1.90901	0.174791	0.332945
141.115	15.0315	C8H15NO	9	Hygrine	5	Biosynthesis of Secondary Metabolites	3035.5	6073.9	3569.87	2700.92	1029.19	735.589	1.00069	0.23394	0.181417	0.768706
330.256	3.80423	C22H34O2	12	Taxa-4(20),11(12)-dien-5alpha-yl acetate	5	Biosynthesis of Secondary Metabolites	114889	119412	50901	74727.9	57808	18353.7	0.0557048	-1.17447	0.93814	0.273719
270.053	6.22767	C15H10O5	24	Apigenin	5	Biosynthesis of Secondary Metabolites	29904	25225.1	19133.6	3285.51	4541.25	2253.5	-0.245475	-0.644226	0.228406	0.0126063
254.058	6.52922	C15H10O4	15	Daidzein	7	Biosynthesis of Secondary Metabolites	133478	107282	78073.8	28752.1	33828.6	6239.05	-0.315198	-0.773691	0.365952	0.0731511
194.08	12.5308	C8H10N4O2	1	Caffeine	5	Biosynthesis of Secondary Metabolites	9012.51	7157.81	8747.65	462.827	1141.58	2103.12	-0.332412	-0.043035	0.0910517	0.849481
180.065	7.33335	C7H8N4O2	3	Theophylline	7	Biosynthesis of Secondary Metabolites	259111	186127	72582.9	54314.6	29448.9	9684.36	-0.477282	-1.83587	0.130834	0.0241739
284.069	7.56538	C16H12O5	18	Glycitein	5	Biosynthesis of Secondary Metabolites	13988	8895.49	7960.71	1504.08	1537.99	1884.14	-0.653043	-0.81322	0.014865	0.0137065
228.122	16.7686	C9H16N4O3	1	Deoxyguanidinoproclavaminic acid	7	Biosynthesis of Secondary Metabolites	39314.2	22454.9	28875.8	30841.5	10830.3	9436.56	-0.808023	-0.44519	0.449616	0.623592
202.095	14.8337	C8H14N2O4	5	Proclavaminic acid	7	Biosynthesis of Secondary Metabolites	54374.5	29793.3	36927.1	32368	15607.5	17169.5	-0.86794	-0.558251	0.324521	0.469182
412.199	10.4925	C46H56N4O10	1	Vincristine	3	Biosynthesis of Secondary Metabolites	62980.7	31499.8	41041.3	22641.6	27212.8	14429.3	-0.999566	-0.617834	0.200648	0.241817
512.216	13.0099	C27H32N2O8	1	Raucaffricine	3	Biosynthesis of Secondary Metabolites	1499.03	0	12749.4	-	-	5631.42	ND	3.08833	-	0.0562487
177.064	15.2952	C6H11NO5	1	4-Hydroxy-4-methylglutamate	8	Carbohydrate Metabolism	241366	835715	460493	41659	66786	61395	1.79179	0.931955	0.000541712	0.00967743
290.04	18.5584	C7H15O10P	6	D-Sedoheptulose 7-phosphate	6	Carbohydrate Metabolism	19451.1	36866.3	27319.4	3263.52	3614.09	4230.28	0.922449	0.490072	0.00357241	0.0672003
605.077	20.5928	C16H25N5O16P2	7	GDP-mannose	8	Carbohydrate Metabolism	69968.5	107887	153764	10917.3	5876.53	14685.1	0.624741	1.13594	0.0123899	0.00189471
566.055	18.7106	C15H24N2O17P2	3	UDP-glucose	10	Carbohydrate Metabolism	8.37563e+06	12101507	1.24688e+07	351090	845939	416262	0.530917	0.574056	0.00852642	0.00023744
607.082	17.387	C17H27N3O17P2	4	UDP-N-acetyl-D-glucosamine	8	Carbohydrate Metabolism	164378	195984	570955	32326.8	29226.4	37366.6	0.253721	1.79636	0.278057	0.000160217
169.998	18.5107	C3H7O6P	7	D-Glyceraldehyde 3-phosphate	8	Carbohydrate Metabolism	32446.9	36943	31167.3	8964.96	21376.6	5275.94	0.187221	-0.0580492	0.76144	0.843995
154.003	13.1927	C3H7O5P	3	Propanoyl phosphate	8	Carbohydrate Metabolism	180829	169261	135012	16015.8	31670.4	7437.96	-0.0953822	-0.421544	0.612296	0.023354
146.021	17.9463	C5H6O5	7	2-Oxoglutarate	8	Carbohydrate Metabolism	738623	684455	563568	52537.4	55855.7	9631.52	-0.109883	-0.390248	0.288508	0.0255453
258.014	19.1766	C6H11O9P	6	D-Glucono-1,5-lactone 6-phosphate	6	Carbohydrate Metabolism	47737.9	44052.1	66566	6382.45	5850.4	4404.51	-0.115924	0.47965	0.502117	0.0174566
155.982	18.8846	C2H5O6P	1	2-Phosphoglycolate	6	Carbohydrate Metabolism	19698.4	17853.6	23296.8	1324.25	5056.22	4036.9	-0.141868	0.24205	0.596544	0.258823
169.998	19.1199	C3H7O6P	7	D-Glyceraldehyde 3-phosphate	6	Carbohydrate Metabolism	61169.3	54774.1	56333.9	196.491	5858.92	2136.92	-0.159313	-0.118805	0.19912	0.0582207
260.03	19.1692	C6H13O9P	46	D-Glucose 6-phosphate	10	Carbohydrate Metabolism	3.077e+06	2.74737e+06	3.16836e+06	124726	226097	126810	-0.163474	0.0422093	0.110712	0.423964
120.042	16.7152	C4H8O4	9	D-Erythrose	6	Carbohydrate Metabolism	346767	305801	269933	75685	49558.9	73175.5	-0.181375	-0.361366	0.48319	0.274904
180.063	16.6937	C6H12O6	57	D-Galactose	6	Carbohydrate Metabolism	1.22798e+06	1.07539e+06	952889	250121	168535	244896	-0.191418	-0.365901	0.436812	0.245136
342.116	17.2674	C12H22O11	42	Sucrose	8	Carbohydrate Metabolism	877022	763998	960441	271159	199604	263307	-0.199045	0.131084	0.594737	0.721716
210.037	19.4521	C6H10O8	6	D-Glucarate	8	Carbohydrate Metabolism	777988	666544	1.09385e+06	334223	258621	367946	-0.223047	0.491598	0.672957	0.333373
89.9953	20.2999	C2H2O4	1	Oxalate	6	Carbohydrate Metabolism	19322.5	16282.2	24065	9273.86	8496.8	9148.8	-0.246986	0.316656	0.697115	0.562569
424.169	18.8406	C16H28N2O11	2	Chitobiose	6	Carbohydrate Metabolism	25840.8	21267.5	30971.5	2525.27	8185.4	1164.59	-0.280998	0.261289	0.439109	0.0540893
162.053	16.7957	C6H10O5	25	2-Dehydro-3-deoxy-L-rhamnonate	6	Carbohydrate Metabolism	458569	357488	406712	107481	85155.9	109567	-0.359244	-0.173131	0.274106	0.589844
86.0367	4.23008	C4H6O2	7	Diacetyl	4	Carbohydrate Metabolism	89364.7	69284.7	93854.4	12134.1	12685	46193.8	-0.367167	0.0707199	0.118768	0.883998
182.079	15.8677	C6H14O6	6	D-Sorbitol	8	Carbohydrate Metabolism	869584	671866	715063	152867	133827	126665	-0.372151	-0.282255	0.168406	0.251177
120.042	15.2498	C4H8O4	9	L-Erythrulose	6	Carbohydrate Metabolism	108516	81689	109614	30370.3	28972.5	26455.7	-0.409693	0.0145202	0.3305	0.964654
180.063	15.2839	C6H12O6	57	D-Glucose	6	Carbohydrate Metabolism	1.51205e+06	1.134e+06	1.456e+06	398142	369651	403865	-0.41508	-0.0544977	0.294869	0.872387
150.016	19.5543	C4H6O6	3	(R,R)-Tartaric acid	8	Carbohydrate Metabolism	5853.26	4324.34	5295.2	1828.34	484.022	2063.46	-0.43676	-0.144556	0.282074	0.743814
194.079	15.0686	C7H14O6	18	1-O-Methyl-myo-inositol	6	Carbohydrate Metabolism	60155.9	43920.5	48769	29786.5	17841.8	19976.1	-0.453812	-0.302742	0.472755	0.615588
424.037	17.7148	C12H18N4O7P2S	1	Thiamin diphosphate	6	Carbohydrate Metabolism	16915.6	12073.9	13808.8	3301.44	1265.81	2619.59	-0.486455	-0.292763	0.112602	0.274048
118.027	17.5648	C4H6O4	7	Succinate	10	Carbohydrate Metabolism	2.95802e+06	2.08499e+06	1.27123e+06	332738	207954	305858	-0.504591	-1.2184	0.0252309	0.00302195
88.016	20.4795	C3H4O3	3	Pyruvate	2	Carbohydrate Metabolism	263733	184370	230645	67504.9	131549	76739.7	-0.516475	-0.1934	0.421426	0.605366
166.048	15.8459	C5H10O6	8	L-Arabinonate	6	Carbohydrate Metabolism	119904	82421.5	99070.6	47034.1	33071.9	34400.2	-0.540786	-0.27535	0.328615	0.57217
504.169	18.9017	C18H32O16	22	Maltotriose	8	Carbohydrate Metabolism	169144	112889	145203	75700.7	50410.8	53153.9	-0.58334	-0.220178	0.352595	0.679671
132.006	20.4465	C4H4O5	3	Oxaloacetate	6	Carbohydrate Metabolism	11253.7	7458.77	9155	3919.11	5806.5	3590.22	-0.593392	-0.29777	0.408073	0.531853
192.027	20.4465	C6H8O7	12	Citrate	6	Carbohydrate Metabolism	2.9068e+06	1.90162e+06	2.45329e+06	938996	1.42837e+06	898761	-0.612203	-0.244715	0.374339	0.578288
92.0474	11.4776	C3H8O3	1	Glycerol	10	Carbohydrate Metabolism	233573	150425	202764	114428	49692.8	61775.6	-0.634827	-0.204077	0.339357	0.708461
185.993	19.4316	C3H7O7P	3	2-Phospho-D-glycerate	8	Carbohydrate Metabolism	5.54761e+06	3.49509e+06	2.45864e+06	803332	557734	421821	-0.666537	-1.174	0.0268625	0.00951307
666.222	20.2803	C24H42O21	14	Glycogen	8	Carbohydrate Metabolism	281029	175289	249519	130332	81115.3	89040.1	-0.680984	-0.171569	0.310507	0.749109
194.043	16.7549	C6H10O7	16	D-Glucuronate	6	Carbohydrate Metabolism	28780.3	17595.3	19226.3	7450.95	3777.67	5921.06	-0.709889	-0.581997	0.104226	0.160711
230.019	18.1479	C5H11O8P	16	D-Ribose 5-phosphate	8	Carbohydrate Metabolism	60655.9	36504	51943.2	39260.8	10300.9	24719.1	-0.732592	-0.223713	0.399687	0.76414
136.037	14.5109	C4H8O5	3	[FA trihydroxy(4:0)] 2,3,4-trihydroxy-butanoic acid	6	Carbohydrate Metabolism	810734	469581	517926	283904	128033	178187	-0.787855	-0.646484	0.161233	0.217807
88.0161	8.4548	C3H4O3	3	Pyruvate	4	Carbohydrate Metabolism	5.33297e+06	3077052	3.25634e+06	1.86823e+06	697571	1.03167e+06	-0.793391	-0.711687	0.16106	0.187101
175.024	12.3954	C6H7O6	1	Monodehydroascorbate	6	Carbohydrate Metabolism	8303.34	4727.42	4647.14	1201.86	542.119	1068.49	-0.812638	-0.83735	0.0215601	0.0174411
152.068	14.553	C5H12O5	4	Xylitol	6	Carbohydrate Metabolism	36881.6	20718.4	20852.7	9978.86	4590.3	7754.91	-0.831991	-0.82267	0.0896695	0.0971216
106.027	13.7467	C3H6O4	2	D-Glycerate	8	Carbohydrate Metabolism	499798	279355	156034	60405.4	55265.5	19949.3	-0.839249	-1.67949	0.00974566	0.00578018
134.058	9.60463	C5H10O4	8	Deoxyribose	8	Carbohydrate Metabolism	72941.2	39870.9	24645.4	9979	3521.37	4364.39	-0.871397	-1.56542	0.0196653	0.00627561
167.982	19.8665	C3H5O6P	3	Phosphoenolpyruvate	10	Carbohydrate Metabolism	237106	128361	160895	123432	87627.8	70316.5	-0.885331	-0.559413	0.288108	0.417878
196.058	16.3212	C6H12O7	11	D-Gluconic acid	10	Carbohydrate Metabolism	1.22842e+07	6.63253e+06	6.09461e+06	765008	934431	346822	-0.889175	-1.0112	0.00147892	0.00147795
130.027	16.3404	C5H6O4	7	Mesaconate	6	Carbohydrate Metabolism	1.16608e+06	619625	579278	77831.5	52137	76351.2	-0.9122	-1.00934	0.00104287	0.000738349
179.079	15.2686	C6H13NO5	10	D-Galactosamine	6	Carbohydrate Metabolism	195061	96401	178558	171577	70716.8	94002.9	-1.0168	-0.127533	0.432823	0.892821
179.079	12.6634	C6H13NO5	10	D-Galactosamine	6	Carbohydrate Metabolism	6399.34	3156.76	2055	1241.67	616.966	522.414	-1.01948	-1.63878	0.0283159	0.0151073
84.0211	15.2638	C4H4O2	2	3-Butynoate	8	Carbohydrate Metabolism	297814	142429	259686	108750	83264.1	89050.6	-1.06417	-0.197642	0.125667	0.663841
134.021	18.544	C4H6O5	4	(S)-Malate	10	Carbohydrate Metabolism	7.76073e+06	3.60407e+06	3.57943e+06	464034	1.16892e+06	618512	-1.10656	-1.11646	0.015228	0.00102938
258.014	20.1226	C6H11O9P	6	D-Glucono-1,5-lactone 6-phosphate	8	Carbohydrate Metabolism	4704.92	2166.71	3913.85	160.956	740.382	1168.37	-1.11866	-0.265579	0.0230066	0.361495
276.025	20.1365	C6H13O10P	2	6-Phospho-D-gluconate	6	Carbohydrate Metabolism	12671.4	5631.59	15188.4	1318.1	2880.31	10551.6	-1.16996	0.261388	0.0348981	0.720505
158.069	17.9369	C6H10N2O3	2	4-Methylene-L-glutamine	6	Carbohydrate Metabolism	1.71385e+06	674839	1.02935e+06	683926	195008	377293	-1.34463	-0.735512	0.109785	0.223084
214.024	16.4462	C5H11O7P	6	2-Deoxy-D-ribose 5-phosphate	6	Carbohydrate Metabolism	25489.6	9943.77	15140.7	3086.59	1221	1286.1	-1.35804	-0.751475	0.00639691	0.0169436
72.0576	4.74087	C4H8O	4	Butanal	8	Carbohydrate Metabolism	92328.9	14671.2	25398.1	82614.3	2561.23	6158.07	-2.65379	-1.86206	0.244958	0.295371
663.11	16.2752	C21H27N7O14P2	1	NAD+	6	Energy Metabolism	434420	628124	504312	6971.92	74952.7	37636.4	0.531959	0.215226	0.0453761	0.0799588
506.995	19.3787	C10H16N5O13P3	4	ATP	6	Energy Metabolism	584836	609286	420442	62037.6	56887.1	70722.4	0.0590858	-0.476125	0.641514	0.0397646
97.9769	18.797	H3O4P	1	Orthophosphate	8	Energy Metabolism	1.98454e+06	2.05914e+06	2.72279e+06	337539	542940	529216	0.053238	0.45628	0.851508	0.123706
665.125	15.5538	C21H29N7O14P2	1	NADH	8	Energy Metabolism	29266.3	24757	43821.9	8190.77	3082.22	21398.7	-0.241403	0.582414	0.448123	0.36336
97.9769	17.3259	H3O4P	1	Orthophosphate	6	Energy Metabolism	119869	99282	90268.4	14845.3	29488.3	4648.22	-0.271854	-0.409166	0.360345	0.0635087
427.029	17.9553	C10H15N5O10P2	6	ADP	6	Energy Metabolism	235384	186261	196042	65407.4	38036.2	72088.6	-0.337694	-0.263856	0.337704	0.522809
161.069	18.7474	C6H11NO4	10	N-Methyl-L-glutamate	6	Energy Metabolism	15654.9	11719.7	13532.7	6652.1	1413.31	1705.15	-0.417687	-0.21017	0.414217	0.640476
340.334	3.7666	C22H44O2	4	Docosanoic acid	6	Lipid Metabolism	14336.7	29976.5	11918.1	9946.95	22664.7	8038.01	1.06412	-0.266559	0.360462	0.760354
284.272	3.80912	C18H36O2	12	Octadecanoic acid	8	Lipid Metabolism	3.92921e+06	6.41796e+06	2.86714e+06	2.00071e+06	3.66939e+06	1.24534e+06	0.707876	-0.454625	0.37616	0.486521
200.178	3.97128	C12H24O2	10	Dodecanoic acid	8	Lipid Metabolism	538295	674168	431518	20441.1	156578	52627.6	0.324711	-0.318974	0.270675	0.0574181
256.24	3.84237	C16H32O2	16	Hexadecanoic acid	6	Lipid Metabolism	3.75562e+06	4.38872e+06	2.50038e+06	1.25171e+06	1.69907e+06	776246	0.224749	-0.5869	0.633033	0.227391
472.113	16.5627	C14H26N4O10P2	1	CMP-N-trimethyl-2-aminoethylphosphonate	6	Lipid Metabolism	159833	140369	159430	30059.9	7473.27	14342.9	-0.187341	-0.00364693	0.379301	0.984633
216.04	16.7527	C5H13O7P	1	2-C-Methyl-D-erythritol 4-phosphate	6	Lipid Metabolism	1.25144e+06	1.06315e+06	1.16588e+06	248578	236643	323637	-0.235241	-0.102176	0.395927	0.736013
293.16	28.9117	C30H52O7P2	4	Presqualene diphosphate	4	Lipid Metabolism	3613.17	2849.8	3416.67	1948.93	763.743	869.368	-0.342405	-0.0806757	0.578725	0.88421
436.259	4.55514	C21H41O7P	5	LPA(0:0/18:1(9Z))	6	Lipid Metabolism	57836.4	45538.5	14494.3	17786	11964.8	6469.47	-0.344892	-1.99649	0.383971	0.0391956
216.04	15.2884	C5H13O7P	1	2-C-Methyl-D-erythritol 4-phosphate	8	Lipid Metabolism	7.47316e+06	5.86617e+06	7.51914e+06	1.76216e+06	2.14444e+06	1.73376e+06	-0.349299	0.008849	0.374673	0.975845
446.06	18.628	C11H20N4O11P2	1	CDP-ethanolamine	8	Lipid Metabolism	93394.6	71905.3	66397.1	7273.29	6324.35	2436.7	-0.377242	-0.49222	0.0187812	0.015637
449.314	4.48371	C26H43NO5	6	Glycodeoxycholate	6	Lipid Metabolism	68782.5	46274.6	56765.5	21319.6	8540.3	11719	-0.57182	-0.277028	0.201013	0.453147
172.146	4.22388	C10H20O2	9	Decanoic acid	8	Lipid Metabolism	468582	307106	319069	101614	9224.01	82227.4	-0.609565	-0.554436	0.109358	0.12172
183.066	17.1303	C5H14NO4P	1	Choline phosphate	8	Lipid Metabolism	1.37069e+07	8.5363e+06	1.15858e+07	663455	893149	925172	-0.683222	-0.242552	0.00180157	0.0368982
228.209	3.89222	C14H28O2	15	Tetradecanoic acid	8	Lipid Metabolism	1.05775e+06	633868	429489	154014	121654	73369.6	-0.738743	-1.3003	0.0220757	0.00896411
254.225	3.8547	C16H30O2	19	(9Z)-Hexadecenoic acid	6	Lipid Metabolism	406931	235634	166467	63096.8	31196.2	52870	-0.788237	-1.28955	0.0256875	0.00777858
257.103	16.4386	C8H20NO6P	1	sn-glycero-3-Phosphocholine	10	Lipid Metabolism	164273456	9.23811e+07	133668792	9.01251e+06	3.89337e+06	5.11868e+06	-0.830429	-0.297437	0.0016862	0.0126393
434.244	4.57285	C21H39O7P	3	LPA(0:0/18:2(9Z,12Z))	6	Lipid Metabolism	634654	322055	130182	153286	68281.9	77831.2	-0.97866	-2.28544	0.0542375	0.0151155
434.243	7.67347	C21H39O7P	3	LPA(18:2(9Z,12Z)/0:0)	6	Lipid Metabolism	322552	155463	59483.7	158800	40186.7	51516.1	-1.05296	-2.43896	0.204871	0.0913336
172.014	16.4399	C3H9O6P	3	sn-Glycerol 3-phosphate	4	Lipid Metabolism	5.61064e+06	2.22633e+06	3.99234e+06	461504	256925	189707	-1.3335	-0.49093	0.00128686	0.0153187
488.107	17.5953	C14H26N4O11P2	1	CDP-choline	6	Lipid Metabolism	227344	85570.5	122992	59990.6	8836.31	35481.2	-1.40969	-0.886308	0.0520514	0.0746027
215.056	17.6743	C5H14NO6P	1	sn-glycero-3-Phosphoethanolamine	8	Lipid Metabolism	3.65121e+06	957989	1.40501e+06	1.14731e+06	152058	256931	-1.93029	-1.37779	0.0532278	0.0706278
312.303	3.77453	C20H40O2	11	[FA (20:0)] eicosanoic acid	6	Lipids: Fatty Acyls	58513.6	137234	48043.8	38625.8	101259	31108.2	1.2298	-0.284421	0.310534	0.733942
326.209	3.89991	C18H30O5	4	[FA (18:3)] 2R-hydroperoxy-9Z,12Z,15Z-octadecatrienoic acid	5	Lipids: Fatty Acyls	21776.5	36963.6	18508.2	9940.61	27853.9	5092.88	0.763334	-0.234607	0.450926	0.647376
298.251	3.83973	C18H34O3	46	2-Oxooctadecanoic acid	7	Lipids: Fatty Acyls	9405.66	14793.2	9324.79	3030.32	4174.95	4032	0.653329	-0.0124583	0.151588	0.979272
396.251	4.22932	C22H36O6	2	[FA methyl(5:1/5:2/8:0)] methyl 8-[3,5-epidioxy-2-(3-hydroperoxy-1-pentenyl)-cyclopentyl]-octanoate	5	Lipids: Fatty Acyls	23633.8	34463.9	21859.1	6911.5	15054.8	4271.1	0.544235	-0.112618	0.344861	0.728011
328.24	3.78313	C22H32O2	11	Docosahexaenoicacid	5	Lipids: Fatty Acyls	52006.3	72646.4	43539.6	24007.1	32112.9	13038.1	0.482204	-0.256357	0.426723	0.627712
262.23	3.84867	C18H30O	3	[FA (6:0)] 6-[3]-ladderane-1-hexanol	5	Lipids: Fatty Acyls	6066.18	8100.69	5459.15	1885.93	2999.72	2528.02	0.417256	-0.152113	0.385958	0.756889
132.079	4.95894	C6H12O3	14	[FA hydroxy(6:0)] 4-hydroxy-hexanoic acid	7	Lipids: Fatty Acyls	102421	135615	65826.6	10476.2	45734.3	17244.1	0.404997	-0.637773	0.334968	0.0453343
238.157	11.6444	C14H22O3	3	[FA oxo(5:1/5:0/4:0)] (1R,2R)-3-oxo-2-(2'Z-pentenyl)-cyclopentanebutanoic acid	5	Lipids: Fatty Acyls	132203	174920	177944	6532.26	13771.6	42970.7	0.403937	0.428665	0.0186763	0.204306
298.287	3.79603	C19H38O2	19	Nonadecanoicacid	5	Lipids: Fatty Acyls	26693.6	32597.6	14263	15528.2	19802.8	7491.64	0.288269	-0.904216	0.706401	0.303527
296.235	3.96826	C18H32O3	33	[FA hydroxy(18:2)] 9S-hydroxy-10E,12Z-octadecadienoic acid	7	Lipids: Fatty Acyls	7275.75	8415.44	6802.92	3478.99	3450.38	3280.61	0.209943	-0.0969424	0.707649	0.872355
345.303	3.95802	C23H39NO	3	[FA (3:2/20:4)] N-propyl-5Z,8Z,11Z,14Z-eicosatetraenoyl amine	7	Lipids: Fatty Acyls	136668	155344	143549	3495.8	34459.7	28999.7	0.184787	0.070864	0.447233	0.721815
310.287	3.80031	C20H38O2	16	[FA (20:0)] 11Z-eicosenoic acid	6	Lipids: Fatty Acyls	44152.6	48913.1	19808.8	25721.9	27390.3	8720.52	0.147722	-1.15636	0.83709	0.237774
210.162	3.91445	C13H22O2	12	[FA (13:2)] 3E,5E-tridecadienoic acid	5	Lipids: Fatty Acyls	19194.2	21231.8	21659.8	1043.1	4300.41	4205.43	0.14556	0.174353	0.501054	0.418345
290.188	4.14302	C18H26O3	6	[FA hydroxy(18:1/2:0)] 8-hydroxy-13Z-octadecene-9,11-diynoic acid	5	Lipids: Fatty Acyls	15989.7	17624.6	11182.6	10054	9445.83	5955.02	0.140446	-0.515892	0.847424	0.523904
270.22	3.91443	C16H30O3	19	[FA oxo(16:0)] 3-oxo-hexadecanoic acid	5	Lipids: Fatty Acyls	10824.5	11513.9	7652.36	1612.82	6277.46	779.237	0.0890712	-0.50033	0.869051	0.0575319
270.256	3.82583	C17H34O2	18	[FA (17:0)] heptadecanoic acid	5	Lipids: Fatty Acyls	263531	279814	143788	118544	111807	41417.5	0.0864947	-0.874036	0.871026	0.215772
278.224	3.91203	C18H30O2	38	[FA (18:3)] 9Z,12Z,15Z-octadecatrienoic acid	7	Lipids: Fatty Acyls	16827.9	17792.9	10503.4	4651.24	2985.11	2311.26	0.080445	-0.679993	0.779866	0.127608
427.294	4.75055	C23H41NO6	1	[FA hydroxy,trihydroxy(3:0/2:0)] N-(1,3-dihydroxypropan-2-yl)-9S,11R,15S-trihydroxy-5Z,13E-prostadienoyl amine	5	Lipids: Fatty Acyls	146470	153430	167030	46299.3	34935.3	52452.2	0.0669813	0.189505	0.846216	0.637934
353.329	3.01647	C22H43NO2	1	[FA (20:0)] N-(11Z-eicosaenoyl)-ethanolamine	5	Lipids: Fatty Acyls	73814.7	76959.5	74939	15201.6	5027.46	8188.92	0.0601925	0.0218088	0.7609	0.917176
278.188	3.91704	C17H26O3	4	[FA hydroxy(17:2)] 7-hydroxy-10E,16-heptadecadien-8-ynoic acid	5	Lipids: Fatty Acyls	557751	568705	527174	28020.2	62051.2	55694.4	0.0280594	-0.0813414	0.799907	0.458968
276.209	3.88961	C18H28O2	58	[FA (18:4)] 6Z,9Z,12Z,15Z-octadecatetraenoic acid	7	Lipids: Fatty Acyls	10989.3	11043.2	8703.27	2659.34	1760.85	1250.62	0.00705956	-0.336471	0.97825	0.275168
310.178	3.93206	C17H26O5	2	[FA methyl,hydroxy,oxo(5:2/8:0)] methyl 8-[2-(2-formyl-vinyl)-3-hydroxy-5-oxo-cyclopentyl]-octanoate	5	Lipids: Fatty Acyls	166366	167133	165543	23332.2	14237.7	43941.4	0.00663597	-0.00715182	0.964024	0.978925
300.266	3.88642	C18H36O3	27	[FA hydroxy(18:0)] 2S-hydroxy-octadecanoic acid	5	Lipids: Fatty Acyls	28272.3	28131.9	20603.4	4498.48	8166.77	4539.44	-0.00718225	-0.456507	0.980775	0.106217
294.219	4.09421	C18H30O3	38	[FA oxo(5:1/5:0/8:0)] (1S,2S)-3-oxo-2-(2'Z-pentenyl)-cyclopentaneoctanoic acid	5	Lipids: Fatty Acyls	21268.7	20496.7	18449.8	2809.8	4811.75	7453.26	-0.0533424	-0.205129	0.824811	0.590038
302.225	3.86267	C20H30O2	43	[FA (20:5)] 5Z,8Z,11Z,14Z,17Z-eicosapentaenoic acid	5	Lipids: Fatty Acyls	39361.5	37190.9	10704.8	21096.8	13947.8	3134.09	-0.0818373	-1.87853	0.890057	0.14008
271.251	0.591091	C16H33NO2	4	[FA amino(16:0)] 2R-aminohexadecanoic acid	3	Lipids: Fatty Acyls	15900	14922	14934.6	4879.99	1842.49	4244.94	-0.0915803	-0.090369	0.770081	0.80899
316.262	4.03265	C18H36O4	19	[FA hydroxy(18:0)] 9,10-dihydroxy-octadecanoic acid	5	Lipids: Fatty Acyls	23397.1	21599.7	21304.9	2782.18	2056.67	4039.42	-0.115317	-0.135143	0.42316	0.505877
306.256	3.83375	C20H34O2	21	Icosatrienoic acid	6	Lipids: Fatty Acyls	83498.6	76819.9	35280.9	44882.5	31752.1	7596.74	-0.120273	-1.24286	0.844709	0.201093
296.235	3.8964	C18H32O3	33	[FA hydroxy(18:2)] 9S-hydroxy-10E,12Z-octadecadienoic acid	5	Lipids: Fatty Acyls	24482.7	22492.9	13409.1	5746.05	9734.47	3061.62	-0.122297	-0.86855	0.778977	0.0589826
334.287	3.75945	C22H38O2	9	13,16,19-Docosatrienoic acid	5	Lipids: Fatty Acyls	41302.4	37657.6	11838.4	27240.1	19643.7	5619.83	-0.133285	-1.80275	0.86091	0.197957
86.0367	19.4722	C4H6O2	7	[FA (4:0)] 3-butenoic acid	5	Lipids: Fatty Acyls	82424.4	74565.2	110109	37529.8	22923.8	35362.4	-0.14457	0.41779	0.77539	0.405229
317.272	4.73802	C21H35NO	3	[FA methyl(20:4)] N-methyl-5Z,8Z,11Z,14Z-eicosatetraenoyl amine	5	Lipids: Fatty Acyls	540813	487896	504663	38186	20073.6	19965.3	-0.148555	-0.0998082	0.122844	0.241657
298.251	3.86441	C18H34O3	46	2-Oxooctadecanoic acid	5	Lipids: Fatty Acyls	46576.1	41563.3	30794.6	2833.71	13773.9	7536.44	-0.164281	-0.596915	0.595545	0.0541653
128.047	4.05256	C6H8O3	9	(4E)-2-Oxohexenoic acid	3	Lipids: Fatty Acyls	6881.74	6078.36	5821.19	132.075	1678.27	3129.39	-0.179093	-0.24146	0.494473	0.61675
280.24	3.82549	C18H32O2	84	Linoleate	5	Lipids: Fatty Acyls	4.57293e+06	3.95422e+06	1.672e+06	1.98102e+06	1.10916e+06	677962	-0.209724	-1.45154	0.667784	0.114674
314.246	4.03047	C18H34O4	12	[FA hydroxy(18:1)] 9,10-dihydroxy-12Z-octadecenoic acid	5	Lipids: Fatty Acyls	9838.12	8489.46	7814.67	1157.95	1944.26	1662.22	-0.212711	-0.332198	0.372356	0.167211
296.272	3.79997	C19H36O2	13	[FA methyl(18:0)] 11R,12S-methylene-octadecanoic acid	5	Lipids: Fatty Acyls	15950.5	13730.6	5542.34	8652.43	5642.04	1143.92	-0.216207	-1.52504	0.731487	0.170547
102.068	7.73184	C5H10O2	5	Pentanoate	5	Lipids: Fatty Acyls	170085	145376	151230	30355	28848.6	10710.2	-0.226463	-0.169515	0.364713	0.398547
304.24	3.79982	C20H32O2	38	[FA (20:4)] 5Z,8Z,11Z,14Z-eicosatetraenoic acid	6	Lipids: Fatty Acyls	220981	188404	82044	103547	48515.4	28539.8	-0.230093	-1.42945	0.657345	0.137533
102.068	4.9838	C5H10O2	5	Pentanoate	3	Lipids: Fatty Acyls	82914	70236.8	63671.6	15784.7	7241.72	7345.47	-0.239388	-0.380965	0.300916	0.157066
264.072	7.71498	C11H21O2Br	1	[FA (11:0)] 11-bromo-undecanoic acid	5	Lipids: Fatty Acyls	125942	105119	135815	44111.7	31455	38581.8	-0.260733	0.108886	0.545647	0.785187
186.162	4.06446	C11H22O2	12	[FA (11:0)] undecanoic acid	5	Lipids: Fatty Acyls	33987	27917.9	29848.2	5572.41	1450.52	4377.48	-0.283792	-0.187338	0.194192	0.371907
332.272	3.76655	C22H36O2	6	[FA (22:4)] 7Z,10Z,13Z,16Z-docosatetraenoic acid	6	Lipids: Fatty Acyls	120087	97378.2	38056.9	75390.5	46016.2	20041.5	-0.302414	-1.65786	0.683628	0.194311
330.241	4.1721	C18H34O5	10	[FA trihydroxy(18:1)] 9S,12S,13S-trihydroxy-10E-octadecenoic acid	5	Lipids: Fatty Acyls	23131.7	18207.2	19367.9	5092.26	6088.06	5124.17	-0.345364	-0.256204	0.344782	0.417871
114.032	15.3225	C5H6O3	6	[FA oxo(5:0)] 3-oxo-4-pentenoic acid	5	Lipids: Fatty Acyls	197649	152790	181982	56973.1	38684.4	51923.4	-0.371392	-0.119149	0.33017	0.742715
282.256	3.81048	C18H34O2	29	[FA (18:1)] 9Z-octadecenoic acid	7	Lipids: Fatty Acyls	1.69687e+06	1.27617e+06	736399	694863	359030	160423	-0.411054	-1.20432	0.420309	0.132676
240.209	3.86436	C15H28O2	5	[FA dimethyl(13:0)] 2,5-dimethyl-2E-tridecenoic acid	5	Lipids: Fatty Acyls	12663.8	9095.19	10036.6	2781.17	2500.41	7139.15	-0.477533	-0.335436	0.174534	0.600336
100.052	16.4154	C5H8O2	16	Tiglic acid	5	Lipids: Fatty Acyls	39255.1	27823	23814.8	13568.8	7115.83	7171.13	-0.496603	-0.721023	0.286159	0.178672
112.052	4.20074	C6H8O2	17	[FA (5:1)] 2-(2-cyclopentenyl)-ethanoic acid	5	Lipids: Fatty Acyls	21611	15294.7	14134.7	7376.54	8697.34	15894.3	-0.498736	-0.612531	0.393073	0.51652
242.225	3.87787	C15H30O2	9	[FA methyl(14:0)] 12-methyl-tetradecanoic acid	5	Lipids: Fatty Acyls	194193	136027	109681	53985.6	30411.9	43988.2	-0.513593	-0.824181	0.198026	0.106242
86.0367	20.5001	C4H6O2	7	2-Butenoate	5	Lipids: Fatty Acyls	260554	177233	219942	72027.7	101968	62916.3	-0.555941	-0.244461	0.318626	0.503516
86.0368	15.6929	C4H6O2	7	[FA (4:0)] 3-butenoic acid	7	Lipids: Fatty Acyls	123929	82386.8	79820.3	29207.8	16105.1	23524.3	-0.58903	-0.634687	0.116602	0.114485
348.251	4.517	C18H36O6	1	[FA hydroxy(4:0/18:0)] 9,10,12,13-tetrahydroxy-octadecanoic acid	5	Lipids: Fatty Acyls	21941	14557	16639.8	2183.28	3691.55	2410.77	-0.591919	-0.398993	0.0529488	0.0482154
231.147	9.48801	C11H21NO4	3	O-Butanoylcarnitine	5	Lipids: Fatty Acyls	21792.9	14300.3	17652.6	17027.3	5910.68	8873.72	-0.60781	-0.303973	0.533459	0.733533
244.204	3.88558	C14H28O3	12	2S-Hydroxytetradecanoic acid	5	Lipids: Fatty Acyls	13192.9	8595.64	7993.47	3962.03	720.317	1843.96	-0.618086	-0.722869	0.178671	0.136935
217.132	10.8849	C10H19NO4	1	O-Propanoylcarnitine	7	Lipids: Fatty Acyls	52684.4	33029.5	48569.2	15448.5	11471.8	12628	-0.67362	-0.117335	0.157543	0.739647
278.225	3.81106	C18H30O2	38	[FA (18:3)] 9Z,12Z,15Z-octadecatrienoic acid	5	Lipids: Fatty Acyls	332712	206706	91666.1	136126	41658.2	24190.8	-0.686694	-1.85981	0.245698	0.0875942
142.099	4.38855	C8H14O2	16	[FA hydroxy(8:1)] 4-hydroxy-2-octenal	5	Lipids: Fatty Acyls	8949.87	5444.97	6182.29	2356.6	553.732	1356.77	-0.716943	-0.533726	0.116618	0.170515
216.173	3.98225	C12H24O3	11	12-Hydroxydodecanoic acid	5	Lipids: Fatty Acyls	16562.4	10046	9338.6	6435.04	1688.66	1943.09	-0.721292	-0.826633	0.216626	0.183947
100.052	17.547	C5H8O2	16	Tiglic acid	7	Lipids: Fatty Acyls	15639.4	9191.04	10742.5	2424.94	2455.8	3721.83	-0.766882	-0.541849	0.031797	0.140384
268.24	3.85358	C17H32O2	18	omega-Cyclohexylundecanoic acid	5	Lipids: Fatty Acyls	92899.6	53021.1	36902.7	20318.2	11730.5	6595.16	-0.809105	-1.33195	0.055681	0.0313589
226.193	3.90041	C14H26O2	12	(9Z)-Tetradecenoic acid	5	Lipids: Fatty Acyls	26608.7	14590.6	14526.5	3059.86	2112.1	8105.36	-0.866862	-0.873207	0.00705446	0.109346
156.115	4.25309	C9H16O2	13	[FA hydroxy(9:1)] 4-hydroxy-2-nonenal	5	Lipids: Fatty Acyls	6348.67	3349.5	5884.93	1840.47	433.474	1070.56	-0.92251	-0.109431	0.098919	0.729532
86.0368	17.3925	C4H6O2	7	2-Butenoate	7	Lipids: Fatty Acyls	298573	155675	141995	49523.7	20439.2	32507.2	-0.939551	-1.07225	0.0246891	0.0143141
252.209	3.84919	C16H28O2	16	[FA (16:2)] 9,12-hexadecadienoic acid	5	Lipids: Fatty Acyls	27226.2	12766.3	7965.56	4742.41	2203.53	1052.98	-1.09266	-1.77315	0.0198273	0.0159842
160.089	3.93897	C22H24O2	2	[FA (22:5)] 4,7,10,13,16-Docosapentaynoic acid	7	Lipids: Fatty Acyls	3816.62	1335.01	3523.24	569.358	-	189.148	-1.51544	-0.11539	-	0.472055
114.104	4.45165	C7H14O	6	Heptanal	7	Lipids: Fatty Acyls	2375.71	0	6722.83	-	-	5851.07	ND	1.50071	-	0.358155
650.527	3.66432	C43H70O4	1	[GL (8:0/8:0)] 1-(8-[3]-ladderane-octanoyl-2-(8-[3]-ladderane-octanyl)-sn-glycerol	5	Lipids: Glycerolipids	18427.2	48115.7	17685.8	14650.9	27594.2	21285.6	1.38467	-0.0592476	0.197006	0.963033
602.527	3.67626	C39H70O4	1	[GL methyl(15:0/8:0)] 1-(14-methyl-pentadecanoyl)-2-(8-[3]-ladderane-octanyl)-sn-glycerol	7	Lipids: Glycerolipids	207686	449355	134886	166046	254604	158104	1.11345	-0.622666	0.251267	0.611677
755.582	4.10313	C43H82NO7P	8	PE(20:1(11Z)/P-18:1(11Z))	5	Lipids: Glycerophospholipids	61957.9	254221	86779.7	53748.4	203210	118231	2.03672	0.48607	0.238845	0.763885
914.59	3.67473	C49H87O13P	11	PI(18:0/22:4(10Z,13Z,16Z,19Z))	5	Lipids: Glycerophospholipids	273611	552806	229568	237533	409733	241497	1.01465	-0.253205	0.377953	0.832861
912.574	3.67251	C49H85O13P	10	PI(18:0/22:5(4Z,7Z,10Z,13Z,16Z))	5	Lipids: Glycerophospholipids	307333	575991	244771	264930	424527	252697	0.906244	-0.32837	0.414402	0.782014
910.558	3.68654	C49H83O13P	10	PI(18:0/22:6(4Z,7Z,10Z,13Z,16Z,19Z))	5	Lipids: Glycerophospholipids	237814	434202	165255	206908	316897	170556	0.868536	-0.52514	0.427165	0.664534
523.364	4.51786	C26H54NO7P	9	[PC (18:0)] 1-octadecanoyl-sn-glycero-3-phosphocholine	5	Lipids: Glycerophospholipids	398731	651849	221001	224657	297035	134151	0.709122	-0.85136	0.308839	0.317998
438.275	4.50518	C21H43O7P	3	[GP (18:0)] 1-octadecanoyl-2-sn-glycero-3-phosphate	6	Lipids: Glycerophospholipids	8812.8	14101.9	5881.22	4345.73	5486.42	1596.32	0.678213	-0.583485	0.264097	0.366054
862.558	3.69348	C45H83O13P	9	[PI (18:0/18:0)] 1,2-di-(9Z-octadecenoyl)-sn-glycero-3-phospho-(1'-myo-inositol)	7	Lipids: Glycerophospholipids	1.24142e+06	1.94905e+06	652714	998870	975042	616533	0.650778	-0.92747	0.429519	0.443107
787.537	3.67872	C42H78NO10P	8	[PS (18:1/18:1)] 1,2-di-(9E-octadecenoyl)-sn-glycero-3-phosphoserine	5	Lipids: Glycerophospholipids	280215	433901	125166	240686	303097	123407	0.630833	-1.16269	0.531224	0.394323
471.262	7.68193	C45H84O16P2	8	PIP(16:0/20:2(11Z,14Z))	7	Lipids: Glycerophospholipids	994554	1.33213e+06	570741	808776	941874	494741	0.421608	-0.801214	0.662731	0.490285
509.385	4.54999	C26H56NO6P	8	LysoPC(O-18:0)	5	Lipids: Glycerophospholipids	54120.4	70779.1	32712.1	27196.8	38559.4	19329	0.387151	-0.726349	0.577406	0.334914
731.547	4.06628	C40H78NO8P	14	[PC (14:0/18:1)] 1-tetradecanoyl-2-(11Z-octadecenoyl)-sn-glycero-3-phosphocholine	5	Lipids: Glycerophospholipids	109654	139137	22708.9	96262.3	110700	29009.4	0.343551	-2.27163	0.745632	0.25429
785.521	3.67579	C42H76NO10P	7	[PS (18:1/18:2)] 1-(9Z-octadecenoyl)-2-(9Z,12Z-octadecadienoyl)-sn-glycero-3-phosphoserine	5	Lipids: Glycerophospholipids	76039.6	91035.3	20809.1	62857.1	52254.7	19368.3	0.259675	-1.86953	0.767073	0.264006
493.353	4.33454	C25H52NO6P	1	[PC (17:1)] 1-(1Z-heptadecenyl)-sn-glycero-3-phosphocholine	5	Lipids: Glycerophospholipids	17894.4	20604.1	12302.6	11614.3	13323.4	8548.12	0.20342	-0.540543	0.803955	0.541668
509.349	4.56834	C25H52NO7P	8	LysoPC(17:0)	5	Lipids: Glycerophospholipids	52215	59382.8	17985.7	21376	28544.9	8469.99	0.185581	-1.53761	0.746602	0.0941676
495.333	4.60583	C24H50NO7P	5	[PC (16:0)] 1-hexadecanoyl-sn-glycero-3-phosphocholine	5	Lipids: Glycerophospholipids	341530	385287	138315	149293	129977	67257.2	0.173921	-1.30406	0.721637	0.127873
535.363	4.51905	C27H54NO7P	4	[PC (16:2/3:0)] 1-hexadecyl-2-(2E-propionyl)-sn-glycero-3-phosphocholine	5	Lipids: Glycerophospholipids	47300.7	49516.4	9107.9	26355.5	16467.1	7932.95	0.0660471	-2.37667	0.90875	0.118861
410.244	4.64017	C19H39O7P	3	[GP (16:0)] 1-hexadecanoyl-2-sn-glycero-3-phosphate	6	Lipids: Glycerophospholipids	8855.77	8947.31	4862.98	2083.94	2320.88	1906.4	0.014836	-0.864777	0.961924	0.0710527
567.332	4.468	C30H50NO7P	2	[PC (22:6)] 1-(4Z,7Z,10Z,13Z,16Z,19Z-docosahexaenoyl)-sn-glycero-3-phosphocholine	7	Lipids: Glycerophospholipids	8.43227e+06	7.82548e+06	2243184	3.89152e+06	3.12983e+06	1.49358e+06	-0.107741	-1.91037	0.84405	0.0960077
569.348	4.44251	C30H52NO7P	2	LysoPC(22:5(4Z,7Z,10Z,13Z,16Z))	5	Lipids: Glycerophospholipids	5.0984e+06	4.73145e+06	1.3895e+06	2.68886e+06	2.01712e+06	1.04602e+06	-0.107763	-1.87548	0.859915	0.126303
860.542	3.70576	C45H81O13P	12	PI(16:0/20:3(5Z,8Z,11Z))	5	Lipids: Glycerophospholipids	204722	185960	60384.8	156602	94433.6	53883.3	-0.138674	-1.76141	0.869359	0.246961
549.38	4.45196	C28H56NO7P	4	LysoPC(20:1(11Z))	5	Lipids: Glycerophospholipids	77513.9	69791.6	21067.8	44154.4	33848.8	15996	-0.151403	-1.87942	0.822584	0.146064
471.262	4.05896	C45H84O16P2	8	PIP(18:0/18:2(9Z,12Z))	7	Lipids: Glycerophospholipids	85731	76127.2	69977.2	77233.3	21966.9	62623.6	-0.171405	-0.292932	0.852667	0.7979
858.527	3.71053	C45H79O13P	15	PI(16:0/20:4(5Z,8Z,11Z,14Z))	5	Lipids: Glycerophospholipids	40040.1	34352.8	11163.9	26401.5	18268.2	10016.8	-0.221017	-1.8426	0.776082	0.190029
545.348	4.49799	C28H52NO7P	2	LysoPC(20:3(5Z,8Z,11Z))	5	Lipids: Glycerophospholipids	402160	331202	97875.4	168045	134542	54239.6	-0.280058	-2.03875	0.599971	0.0766667
547.364	4.46815	C28H54NO7P	1	LysoPC(20:2(11Z,14Z))	5	Lipids: Glycerophospholipids	476861	388497	107937	256484	164764	83589.6	-0.295666	-2.14338	0.646274	0.11931
571.364	4.43528	C30H54NO7P	1	LysoPC(22:4(7Z,10Z,13Z,16Z))	5	Lipids: Glycerophospholipids	3.58675e+06	2.896e+06	821600	2.03658e+06	1.34669e+06	655876	-0.308617	-2.12617	0.653471	0.132663
600.328	4.08813	C27H53O12P	1	[PI (18:0)] 1-octadecanoyl-sn-glycero-3-phospho-(1'-myo-inositol)	5	Lipids: Glycerophospholipids	22107.2	17701	15914.9	10727	3236.99	13362.5	-0.320689	-0.474139	0.556497	0.566804
486.275	4.43542	C25H43O7P	1	PA(20:4(5Z,8Z,11Z,14Z)e/2:0)	5	Lipids: Glycerophospholipids	52703.6	40848.5	16620.6	23838.8	14513.9	9781.68	-0.367616	-1.66493	0.51068	0.104847
507.369	4.45886	C26H54NO6P	6	[PC (18:1)] 1-(11Z-octadecenyl)-sn-glycero-3-phosphocholine	5	Lipids: Glycerophospholipids	163926	124163	68669	109330	67357.8	50926	-0.400808	-1.25532	0.625546	0.269846
836.541	3.70585	C43H81O13P	8	[PI (16:0/18:1)] 1-hexadecanoyl-2-(9Z-octadecenoyl)-sn-glycero-3-phospho-(1'-myo-inositol)	5	Lipids: Glycerophospholipids	93585	70105.3	20240.2	72424.5	42137.6	18458	-0.416755	-2.20905	0.658596	0.216795
529.318	4.40476	C27H48NO7P	2	LysoPE(0:0/22:4(7Z,10Z,13Z,16Z))	7	Lipids: Glycerophospholipids	18398.7	12478.3	1353.48	8247.73	4850.66	-	-0.560185	-3.76486	0.357198	-
525.286	4.41145	C27H44NO7P	2	LysoPE(0:0/22:6(4Z,7Z,10Z,13Z,16Z,19Z))	5	Lipids: Glycerophospholipids	31668.8	18366.5	5272.08	15282.6	6294.82	2547.36	-0.785986	-2.58662	0.268379	0.0921078
834.526	3.71266	C43H79O13P	9	PI(16:0/18:2(9Z,12Z))	5	Lipids: Glycerophospholipids	205436	117752	42039.2	151626	35874.4	35842.2	-0.802937	-2.28888	0.423531	0.19812
806.495	3.754	C41H75O13P	3	PI(16:0/16:2(9Z,12Z))	5	Lipids: Glycerophospholipids	26055.4	14417.9	5397.17	15282	5198.76	4678.5	-0.853728	-2.27131	0.317551	0.134397
493.317	4.64034	C24H48NO7P	3	[PC (16:1)] 1-(9Z-hexadecenoyl)-sn-glycero-3-phosphocholine	5	Lipids: Glycerophospholipids	415523	222238	67820.7	108103	41182.6	41423.9	-0.90282	-2.61513	0.0756765	0.0199625
507.333	4.60375	C25H50NO7P	3	[PC (17:0)] 1-(10Z-heptadecenoyl)-sn-glycero-3-phosphocholine	5	Lipids: Glycerophospholipids	166181	87871.7	23124.2	55477.7	20881.9	13300.6	-0.919285	-2.84528	0.121389	0.0403007
519.332	4.57755	C26H50NO7P	3	[PC (18:2)] 1-(9Z,12Z-octadecadienoyl)-sn-glycero-3-phosphocholine	7	Lipids: Glycerophospholipids	2.51906e+07	1.3318e+07	4.17443e+06	8.81366e+06	3.40543e+06	2.34447e+06	-0.919509	-2.59323	0.132094	0.0459846
439.27	4.85637	C20H42NO7P	8	[PC acetyl(10:2)] 1-decyl-2-acetyl-sn-glycero-3-phosphocholine	7	Lipids: Glycerophospholipids	182312	95516	13263	23246.3	28124.5	13122.7	-0.932594	-3.78093	0.0156889	0.00128339
437.291	4.55937	C21H44NO6P	1	[PE (16:1)] 1-(1Z-hexadecenyl)-sn-glycero-3-phosphoethanolamine	5	Lipids: Glycerophospholipids	20774.2	9855.28	6733.8	9820.93	3834.53	2964.38	-1.07583	-1.6253	0.184848	0.121778
517.317	4.59873	C26H48NO7P	4	[PC (18:3)] 1-(9Z,12Z,15Z-octadecatrienoyl)-sn-glycero-3-phosphocholine	5	Lipids: Glycerophospholipids	1.16234e+06	478220	134556	362367	104371	69250.8	-1.28129	-3.11075	0.0723277	0.035059
479.337	4.55039	C24H50NO6P	5	[PC (16:1)] 1-(1Z-hexadecenyl)-sn-glycero-3-phosphocholine	5	Lipids: Glycerophospholipids	202186	81844.6	65848.7	106031	33253.6	29803.5	-1.30473	-1.61846	0.180384	0.147715
477.285	4.55434	C23H44NO7P	2	LysoPE(0:0/18:2(9Z,12Z))	5	Lipids: Glycerophospholipids	260381	105387	19976.3	120991	38653.6	12145.4	-1.30492	-3.70427	0.147084	0.0736249
479.301	4.53992	C23H46NO7P	5	[PE (18:1)] 1-(9Z-octadecenoyl)-sn-glycero-3-phosphoethanolamine	5	Lipids: Glycerophospholipids	48023.2	19037.3	0	27140.2	7868.21	-	-1.3349	ND	0.199255	-
465.322	4.57623	C23H48NO6P	3	[PC (15:1)] 1-(1Z-pentadecenyl)-sn-glycero-3-phosphocholine	5	Lipids: Glycerophospholipids	158872	59304.1	35947.3	73949	25473.3	15677.6	-1.42167	-2.14391	0.133733	0.0965505
467.301	4.75091	C22H46NO7P	3	[PC (14:0)] 1-tetradecanoyl-sn-glycero-3-phosphocholine	7	Lipids: Glycerophospholipids	239987	82949.8	25310	14539.2	13631.2	14615.3	-1.53265	-3.24517	0.000171258	5.55615e-05
505.316	4.63306	C25H48NO7P	2	LysoPE(0:0/20:2(11Z,14Z))	5	Lipids: Glycerophospholipids	108793	36058.3	9448.32	35671.7	12303.2	8318.37	-1.59318	-3.52538	0.0589822	0.0346702
254.058	7.55988	C15H10O4	15	[PK] Chrysophanol	7	Lipids: Polyketides	228809	131612	146771	40589.2	15626.6	25819.1	-0.797856	-0.640575	0.0397615	0.0513753
310.178	7.62795	C17H26O5	2	Botrydial	7	Lipids: Prenols	12215.3	25862	20127.3	10600.1	5142.16	1404.63	1.08214	0.720465	0.141895	0.324762
154.136	3.25076	C10H18O	32	[PR] 2E-geraniol	3	Lipids: Prenols	9146.49	8144	7706.01	3800.14	1278.17	3209.03	-0.16748	-0.247234	0.700218	0.642983
728.583	4.1576	C41H81N2O6P	2	SM(d18:1/18:1(9Z))	7	Lipids: Sphingolipids	153836	282501	141591	140777	185631	180221	0.876858	-0.119664	0.39661	0.930815
285.303	9.31095	C18H39NO	1	[SP] 1-deoxy-sphinganine	7	Lipids: Sphingolipids	23948.9	37048.6	13845.1	16921.2	27871.2	10110.1	0.629463	-0.79058	0.532386	0.435144
688.552	4.25469	C38H77N2O6P	1	[SP (18:0/14:0)] N-(octadecanoyl)-tetradecasphing-4-enine-1-phosphoethanolamine	5	Lipids: Sphingolipids	581389	771208	484364	502092	456341	608347	0.407615	-0.263412	0.653536	0.84206
702.567	4.2584	C39H79N2O6P	1	[SP (16:0)] N-(hexadecanoyl)-sphing-4-enine-1-phosphocholine	7	Lipids: Sphingolipids	8.88479e+06	11558663	7.20062e+06	7.99985e+06	7.27647e+06	8.81366e+06	0.379565	-0.303217	0.690698	0.818567
646.506	4.20409	C35H71N2O6P	1	SM(d18:1/12:0)	5	Lipids: Sphingolipids	75151.8	95413.1	29269.6	69324.9	70432.9	28866.1	0.344379	-1.36041	0.740451	0.376063
674.536	4.30979	C37H75N2O6P	1	SM(d18:1/14:0)	5	Lipids: Sphingolipids	1.74905e+06	2.18943e+06	1.33784e+06	1.37725e+06	1.31638e+06	1.68591e+06	0.323981	-0.386661	0.709393	0.760565
617.479	4.21706	C34H68NO6P	1	[SP (16:0)] N-(hexadecanoyl)-sphing-4-enine-1-phosphate	5	Lipids: Sphingolipids	124416	143570	106868	80917.6	35121.9	91041.3	0.206576	-0.219353	0.734173	0.815391
287.282	7.69463	C17H37NO2	1	[SP (17:0)] heptadecasphinganine	5	Lipids: Sphingolipids	25365.3	27303.5	27373.8	4963.07	2512.36	5792	0.106228	0.109937	0.589267	0.672525
287.282	1.01849	C17H37NO2	1	[SP (17:0)] heptadecasphinganine	3	Lipids: Sphingolipids	271730	281891	276566	26478.9	19863.2	15137	0.052968	0.0254502	0.625148	0.80048
273.267	1.3874	C16H35NO2	1	Hexadecasphinganine	3	Lipids: Sphingolipids	7944.2	7183.64	8009.14	1389.68	1116.24	1817.16	-0.145188	0.0117446	0.502683	0.963298
301.298	7.75327	C18H39NO2	3	Sphinganine	7	Lipids: Sphingolipids	29676.8	15779.2	3127.02	18506.1	6116.9	2970.39	-0.911307	-3.24647	0.322762	0.127506
273.267	7.87483	C16H35NO2	1	Hexadecasphinganine	7	Lipids: Sphingolipids	127942	46181.2	9785.38	56088.2	28393.7	4779.91	-1.47011	-3.70871	0.110811	0.0665711
466.312	3.65731	C27H46O4S	1	Cholesterolsulfate	5	Lipids: Sterol lipids	106144	150255	91770.3	59612.3	62572.8	72856.7	0.50139	-0.209929	0.426714	0.80497
392.293	4.50981	C24H40O4	51	[ST hydrox] 2beta,3alpha-Dihydroxy-5beta-cholan-24-oic Acid	5	Lipids: Sterol lipids	12727.6	11179.6	9061.29	2081.67	882.819	2127.88	-0.18709	-0.490173	0.329607	0.0998744
499.297	4.20358	C26H45NO6S	3	[ST hydrox] N-(3alpha,7alpha-dihydroxy-5beta-cholan-24-oyl)-taurine	6	Lipids: Sterol lipids	112466	85477	94524.5	34402.1	12201.9	17860.1	-0.395884	-0.250732	0.306387	0.481253
266.13	7.96336	C18H18O2	8	[ST hydroxy(5:0)] 3-hydroxy-estra-1,3,5(10),6,8-pentaen-17-one	5	Lipids: Sterol lipids	10111.8	6858.52	7380.27	3903.14	3718.6	2743.82	-0.56007	-0.454295	0.355044	0.383438
515.292	4.56824	C26H45NO7S	6	[ST trihydrox] N-(3alpha,7alpha,12alpha-trihydroxy-5beta-cholan-24-oyl)-taurine	5	Lipids: Sterol lipids	18118.3	9833.83	13695.7	8121.03	886.056	4224.46	-0.881624	-0.403728	0.218162	0.463956
209.072	7.76789	C7H15NO4S	1	MOPS	9	Medium Component	93578.3	114330	98637.9	4115.7	25741	28168.9	0.288952	0.0759675	0.296331	0.786249
260.038	4.8155	C26H20N2O6S2	1	Bathocuproine disulfonic acid	7	Medium Component	8501790	6.26956e+06	7.48875e+06	2.51773e+06	2.22493e+06	2.01567e+06	-0.439403	-0.183041	0.314858	0.616625
354.057	4.84275	C19H14O5S	1	Phenolsulfonphthalein	3	Medium Component	780484	537094	676541	262869	283180	238741	-0.539196	-0.206192	0.336877	0.639064
354.056	7.66338	C19H14O5S	1	Phenolsulfonphthalein	3	Medium Component	4.24696e+06	2.87628e+06	3.86e+06	2.28629e+06	1.55391e+06	1.26688e+06	-0.562226	-0.13783	0.444932	0.813599
520.076	7.67872	C26H20N2O6S2	1	Bathocuproine disulfonic acid	7	Medium Component	2.33529e+06	1.06404e+06	1.84873e+06	972794	569875	570224	-1.13405	-0.337073	0.139328	0.505527
191.025	17.9082	C6H9NO4S	1	a Cysteine adduct	7	Medium Contaminant	5.73247e+06	3.52894e+06	4.84847e+06	2.26809e+06	1.29603e+06	1.89804e+06	-0.699923	-0.241627	0.23518	0.632775
187.121	13.7492	C9H17NO3	3	8-Amino-7-oxononanoate	8	Metabolism of Cofactors and Vitamins	1477.17	12451.1	5247.28	206.823	1625.39	790.992	3.07536	1.82873	0.00654094	0.0104364
138.032	18.7524	C7H6O3	7	4-Hydroxybenzoate	6	Metabolism of Cofactors and Vitamins	3002.08	5293.95	5039.96	174.891	1299.92	621.543	0.818385	0.747453	0.0900315	0.022875
264.104	21.3598	C12H16N4OS	1	Thiamin	4	Metabolism of Cofactors and Vitamins	31808.4	54522.7	79044.1	4550.89	20211.8	22501.9	0.777447	1.31325	0.186171	0.0627652
216.063	19.5715	C9H12O6	1	cis-(homo)3aconitate	7	Metabolism of Cofactors and Vitamins	8466.91	11801.3	8939.67	1258.49	2846.71	5346.54	0.479036	0.0783861	0.168737	0.893945
180.054	21.6225	C8H8N2O3	2	Nicotinurate	5	Metabolism of Cofactors and Vitamins	5284.78	5690.13	3085.84	1407.91	1490.23	660.728	0.106617	-0.776182	0.749299	0.0965667
441.14	19.001	C19H19N7O6	1	Folate	7	Metabolism of Cofactors and Vitamins	108852	111404	80268.5	8511.3	40533.8	32766.1	0.0334287	-0.43946	0.924055	0.266958
471.15	16.6733	C20H21N7O7	1	10-Formyldihydrofolate	6	Metabolism of Cofactors and Vitamins	50941.9	51576.3	47116.9	12064.6	11964.5	10973.5	0.0178556	-0.112607	0.95154	0.705544
73.0164	15.204	C2H3NO2	1	Iminoglycine	5	Metabolism of Cofactors and Vitamins	86623	84702.9	83037.4	13851.8	16705.6	23322.2	-0.0323378	-0.0609876	0.885868	0.832552
239.102	11.6995	C9H13N5O3	4	Dihydrobiopterin	8	Metabolism of Cofactors and Vitamins	1.01314e+07	9.15607e+06	9.57555e+06	154220	790886	1.19484e+06	-0.146032	-0.0814053	0.16192	0.505694
785.157	13.4336	C27H33N9O15P2	1	FAD	6	Metabolism of Cofactors and Vitamins	10430.3	8545.87	6544.9	1282.21	1050.9	556.712	-0.287484	-0.67234	0.12306	0.0211499
167.058	8.26714	C8H9NO3	9	Pyridoxal	6	Metabolism of Cofactors and Vitamins	61384.4	49381.5	58784.8	25576.1	9517.58	19113.9	-0.313901	-0.062429	0.510529	0.895189
167.058	8.21608	C8H9NO3	9	Pyridoxal	8	Metabolism of Cofactors and Vitamins	9471.9	6722.72	7446.69	3739.44	1904.58	3431.69	-0.494609	-0.347055	0.339664	0.527764
141.976	10.3792	C2H6O3S2	1	2-Mercaptoethanesulfonate	6	Metabolism of Cofactors and Vitamins	16910.8	11788.6	13963.7	2479.53	1365.32	3072.24	-0.520558	-0.276268	0.0494041	0.268515
244.088	7.70524	C10H16N2O3S	1	Biotin	6	Metabolism of Cofactors and Vitamins	121676	80694.4	107451	31193.1	23259.1	33890.7	-0.592506	-0.179364	0.147978	0.621249
127.027	12.0977	C5H5NO3	1	2,3,6-Trihydroxypyridine	7	Metabolism of Cofactors and Vitamins	156008	98388.7	47474.2	89707.5	10174.1	3456.98	-0.665053	-1.7164	0.381696	0.170916
73.0164	13.8008	C2H3NO2	1	Iminoglycine	5	Metabolism of Cofactors and Vitamins	27227.9	17106	18721.2	8124.62	6652.62	7825.5	-0.670586	-0.540412	0.1731	0.261636
217.059	15.1191	C8H11NO6	1	2-(Hydroxymethyl)-3-(acetamidomethylene)succinate	5	Metabolism of Cofactors and Vitamins	6478.82	3926.93	5189.85	1909.82	1181.37	1852.47	-0.722329	-0.320039	0.134419	0.448672
122.048	7.76717	C6H6N2O	4	Nicotinamide	10	Metabolism of Cofactors and Vitamins	1.1052e+07	5.51955e+06	8553919	1.74666e+06	872630	1.40595e+06	-1.00169	-0.369653	0.0169806	0.129096
144.042	15.2776	C6H8O4	13	2,3-Dimethylmaleate	5	Metabolism of Cofactors and Vitamins	196045	96870.2	177496	105600	56100.1	67023.5	-1.01706	-0.143395	0.245086	0.812115
376.138	9.09304	C17H20N4O6	2	Riboflavin	4	Metabolism of Cofactors and Vitamins	14465	6849.96	10539.2	9699.5	1697.01	5752.5	-1.0784	-0.456806	0.30581	0.586002
135.055	7.71172	C5H5N5	1	Adenine	4	Nucleotide Metabolism	335280	4.20724e+06	1.54234e+06	75435.5	489968	578517	3.64944	2.20168	0.00450736	0.0664398
135.055	5.95527	C5H5N5	1	Adenine	4	Nucleotide Metabolism	9377.83	96191.5	27491.9	1490.92	11221.1	6564.05	3.35858	1.55168	0.00490339	0.0355866
135.055	10.4033	C5H5N5	1	Adenine	4	Nucleotide Metabolism	743638	6.40387e+06	2.87702e+06	129803	357269	1.13526e+06	3.10627	1.9519	0.000405012	0.0809761
481.989	18.8956	C10H17N2O14P3	1	dTTP	8	Nucleotide Metabolism	74410.7	117208	79450.7	29072.6	51391.1	6570.53	0.655487	0.0945512	0.294104	0.794918
112.027	18.7162	C4H4N2O2	2	Orotate(Fragment)	6	Nucleotide Metabolism	18961.7	26664.5	32003.5	2620.88	2920.93	6057.8	0.491829	0.75514	0.0277826	0.0483636
324.036	18.701	C9H13N2O9P	4	Pseudouridine 5'-phosphate	6	Nucleotide Metabolism	36593.8	43743.7	52855.1	5360.5	2995.38	5522.55	0.257476	0.530442	0.133058	0.0216216
402.023	17.3759	C10H16N2O11P2	1	dTDP	8	Nucleotide Metabolism	9449.8	11194.3	11679	3030.71	3318.21	4723.84	0.244403	0.305567	0.538488	0.535407
104.011	18.1965	C3H4O4	3	Malonate	10	Nucleotide Metabolism	92531.3	98901.3	84687.8	11463.4	19537	32850.6	0.096048	-0.127788	0.657352	0.727254
404.002	18.8919	C9H14N2O12P2	1	UDP	8	Nucleotide Metabolism	364557	377184	645199	74484.7	192532	173429	0.0491221	0.8236	0.923301	0.0908659
176.043	19.0713	C5H8N2O5	2	N-Carbamoyl-L-aspartate	8	Nucleotide Metabolism	11283	11345.4	12512.5	593.985	4140.61	4233.6	0.00795522	0.149227	0.981654	0.666103
227.091	12.7055	C9H13N3O4	1	Deoxycytidine	6	Nucleotide Metabolism	24614.7	22650.2	21572.5	2685.61	5937.15	4029.49	-0.119998	-0.190324	0.640206	0.346022
483.968	20.7762	C9H15N2O15P3	1	UTP	8	Nucleotide Metabolism	146129	125393	65080.2	27725.8	5321.26	13434.3	-0.220783	-1.16695	0.323693	0.0214695
80.0375	21.7876	C4H4N2	1	Pyrimidine	4	Nucleotide Metabolism	104525	87935.9	104017	39345.4	25132.5	28240.4	-0.249326	-0.00703336	0.577044	0.986451
128.059	17.1046	C5H8N2O2	3	5,6-Dihydrothymine	8	Nucleotide Metabolism	1.07112e+06	861183	889288	142998	91170.6	90311.9	-0.314728	-0.268396	0.110828	0.149147
443.024	20.7575	C10H15N5O11P2	1	GDP	6	Nucleotide Metabolism	77722.1	61405.4	58912.8	26018.7	4404.93	9406.55	-0.33996	-0.399744	0.391073	0.33837
251.102	12.8571	C10H13N5O3	4	5'-Deoxyadenosine	6	Nucleotide Metabolism	20131.6	15476.9	17418	2193.33	2193.85	4903.02	-0.379343	-0.208888	0.060121	0.45078
158.033	12.7225	C5H6N2O4	3	(S)-Dihydroorotate	6	Nucleotide Metabolism	4390.23	3347.06	3670.22	439.759	647.333	2351.79	-0.391405	-0.258431	0.091102	0.651158
323.052	18.6276	C9H14N3O8P	3	CMP	10	Nucleotide Metabolism	15418.5	11445.8	12239.8	4393.87	1331.31	1526.31	-0.429844	-0.333075	0.253914	0.337693
158.044	15.6626	C4H6N4O3	3	(S)(+)-Allantoin	6	Nucleotide Metabolism	47716.6	35224.1	41761	12216.4	9346.6	11097.7	-0.437928	-0.192334	0.236853	0.566149
244.069	13.5317	C9H12N2O6	3	Pseudouridine	8	Nucleotide Metabolism	413926	295498	261023	17981.9	16824.9	31252.7	-0.486222	-0.665198	0.00115697	0.00420479
322.057	15.134	C10H15N2O8P	2	dTMP	8	Nucleotide Metabolism	46559.8	33202.3	16092.7	11999.4	2052.38	4337.98	-0.487802	-1.53268	0.190679	0.0358285
112.027	13.514	C4H4N2O2	2	Orotate(Fragment)	6	Nucleotide Metabolism	3132.3	2205.32	2174.26	712.31	101.843	630.255	-0.506233	-0.526698	0.15036	0.157045
242.09	7.69354	C10H14N2O5	1	Thymidine	8	Nucleotide Metabolism	1.10461e+06	765605	1.09538e+06	459168	312229	294587	-0.528868	-0.0121111	0.357336	0.978245
112.027	9.0027	C4H4N2O2	2	Uracil	4	Nucleotide Metabolism	88716.4	60307.5	65411.4	12458	6237.99	17185.2	-0.556864	-0.439659	0.0397729	0.136847
168.028	14.5652	C5H4N4O3	1	Urate	6	Nucleotide Metabolism	146335	98839	112045	43010.1	30835.8	44746.4	-0.566124	-0.385196	0.202229	0.392873
363.058	19.0144	C10H14N5O8P	5	GMP	10	Nucleotide Metabolism	17556.1	11775.3	26248.8	5813.58	2803.13	25533.6	-0.57621	0.58028	0.222237	0.61855
244.07	19.8068	C9H12N2O6	3	Pseudouridine	6	Nucleotide Metabolism	7292.29	4860.34	7395.87	5545.28	3574.26	4094.86	-0.585315	0.0203477	0.56341	0.980586
151.049	13.7942	C5H5N5O	3	Guanine	7	Nucleotide Metabolism	5484.57	3592.79	8130.14	2358.41	673.492	7251.81	-0.610275	0.567901	0.297322	0.599465
231.537	20.4879	C14H18N5O11P	1	N6-(1,2-Dicarboxyethyl)-AMP	8	Nucleotide Metabolism	19869.8	12794.6	11380.3	5924.17	2637.53	5814.38	-0.635051	-0.804047	0.163032	0.151209
111.043	13.3427	C4H5N3O	1	Cytosine	10	Nucleotide Metabolism	418068	259547	333889	210578	98957.4	127161	-0.687743	-0.324368	0.327249	0.591699
97.9674	20.4587	H2O4S	1	Sulfate	8	Nucleotide Metabolism	2.71032e+06	1.64002e+06	2.64747e+06	2.11705e+06	1.57349e+06	1.58322e+06	-0.724746	-0.0338465	0.523943	0.969278
128.059	7.69564	C5H8N2O2	3	5,6-Dihydrothymine	6	Nucleotide Metabolism	51249.9	30983.8	43075.7	27078.5	7808.67	9416.41	-0.726036	-0.250676	0.323522	0.661813
111.043	10.0154	C4H5N3O	1	Cytosine	4	Nucleotide Metabolism	18343.5	9898.88	16728.7	3034.21	1180.46	5738.93	-0.889934	-0.132948	0.0278988	0.695322
347.063	15.9002	C10H14N5O7P	7	AMP	8	Nucleotide Metabolism	175743	92889.3	490729	151803	32711.6	652534	-0.919884	1.48146	0.445779	0.493686
267.097	9.79409	C10H13N5O4	3	Deoxyguanosine	8	Nucleotide Metabolism	1.61283e+06	758979	1.65742e+06	1.76632e+06	987592	1.25584e+06	-1.08746	0.0393499	0.515644	0.973451
403.018	19.7546	C9H15N3O11P2	1	CDP	6	Nucleotide Metabolism	6102.94	2839.5	3253.79	1513.17	534.133	865.055	-1.10387	-0.907382	0.0519164	0.0617465
308.041	16.0078	C9H13N2O8P	1	dUMP	10	Nucleotide Metabolism	6952.75	0	0	1451.24		-	ND	ND	-	-
276.096	19.1512	C10H16N2O7	2	GammaGlutamylglutamicacid	7	Peptide	465908	845176	626597	66502.6	185662	60827.9	0.859208	0.427494	0.0580663	0.0370286
297.045	19.2426	C8H15N3O5S2	1	L-Cysteinylglycinedisulfide	5	Peptide	18434	10142.6	19847.2	8179.61	8060.76	5622.46	-0.861948	0.106566	0.279275	0.818821
275.112	17.6517	C10H17N3O6	7	Gamma-Glutamylglutamine	5	Peptide	44500.3	13842.1	24436.5	35455.7	5200.08	11976.3	-1.68475	-0.864778	0.271671	0.435215
337.175	16.0626	C15H23N5O4	1	L-Tyrosyl-L-arginine	5	Peptide(di-)	12296.2	38691.4	23963.6	10903.9	8452.25	9473.04	1.65381	0.962635	0.0323362	0.235669
305.152	14.7623	C11H23N5O3S	1	Met-Arg	7	Peptide(di-)	8128.75	25039.2	19952.8	2823.12	12103	21097.2	1.62309	1.29548	0.130135	0.43447
273.18	15.32	C11H23N5O3	1	Val-Arg	5	Peptide(di-)	458044	554873	508038	325687	212569	266861	0.276674	0.149452	0.691906	0.847469
208.052	18.7008	C6H12N2O4S	2	Cys-Ser	5	Peptide(di-)	7746.91	9060.15	7286.67	3613.64	496.879	860.077	0.225914	-0.0883604	0.594505	0.848161
218.127	7.73527	C9H18N2O4	5	Leu-Ser	7	Peptide(di-)	321576	367219	267672	89791.7	95252.4	105378	0.191478	-0.264698	0.578582	0.537906
244.179	4.59896	C12H24N2O3	4	Leucyl-leucine	3	Peptide(di-)	197362	211995	138652	57012.7	4526.15	148636	0.103181	-0.509382	0.700515	0.575172
274.2	24.1755	C12H26N4O3	1	Lys-Lys	5	Peptide(di-)	7093.3	7408.57	4247.83	2963.68	1006.91	1089.97	0.0627372	-0.739731	0.874865	0.232732
162.064	15.1171	C5H10N2O4	1	Gly-Ser	5	Peptide(di-)	31980.6	33120.8	34127.1	8486.77	7611.63	11283	0.0505397	0.0937208	0.870977	0.80625
252.111	7.71715	C12H16N2O4	3	Ala-Tyr	5	Peptide(di-)	170715	176018	171710	105511	84709.7	62536.4	0.0441373	0.00838354	0.949276	0.989609
230.163	4.82347	C11H22N2O3	2	Leu-Val	3	Peptide(di-)	635290	622476	370340	238603	44580.8	368159	-0.0293988	-0.778567	0.93499	0.363623
262.08	19.8478	C9H14N2O7	2	Glu-Asp	7	Peptide(di-)	50812	49273.5	41212.3	4969.18	3368	22132.2	-0.0443571	-0.302091	0.683032	0.533687
280.106	12.1299	C13H16N2O5	2	Phe-Asp	5	Peptide(di-)	17819.9	17240.8	18232.7	4470.8	4958.7	5735.43	-0.0476621	0.0330384	0.887928	0.926677
230.163	7.62563	C11H22N2O3	2	Leu-Val	7	Peptide(di-)	57188.7	54762.5	28138.1	29321.3	7168.81	29194.1	-0.0625423	-1.0232	0.900811	0.290813
246.122	15.3268	C10H18N2O5	6	Glu-Val	5	Peptide(di-)	293113	275664	265090	278020	154390	142698	-0.0885443	-0.144973	0.930054	0.886479
232.142	5.00149	C10H20N2O4	3	Leu-Thr	3	Peptide(di-)	152423	142382	131612	27101.9	7527.91	34799.3	-0.0983183	-0.211789	0.591921	0.46225
222.101	7.68511	C11H14N2O3	1	Phe-Gly	5	Peptide(di-)	146594	135413	104107	29483	43330	55374.2	-0.114456	-0.493764	0.732858	0.324196
231.133	18.9529	C8H17N5O3	1	Gly-Arg	7	Peptide(di-)	46720.6	42806.5	32898.3	9685.27	20120.6	15213.5	-0.126227	-0.506046	0.782043	0.266619
245.174	15.562	C11H23N3O3	1	Lys-Val	7	Peptide(di-)	31047.7	28273.7	27610	18214.3	10083.5	11407.8	-0.135026	-0.169295	0.831791	0.797931
248.064	19.8602	C8H12N2O7	2	Asp-Asp	5	Peptide(di-)	20109.2	17995.3	12692.5	1956.52	3734.2	4827.55	-0.160234	-0.663881	0.448615	0.101965
212.091	15.7715	C8H12N4O3	1	Gly-His	5	Peptide(di-)	6358.01	5587.12	5389.42	2751.89	1935.04	2123.58	-0.18647	-0.238445	0.713893	0.656106
230.163	7.6514	C11H22N2O3	2	Leu-Val	5	Peptide(di-)	178983	153372	118196	66007	11677.5	129559	-0.222784	-0.598643	0.572649	0.521809
233.138	18.6739	C9H19N3O4	1	Lys-Ser	5	Peptide(di-)	6184.12	5178.39	5877.27	2776.74	963.281	2627.72	-0.256064	-0.0734229	0.603106	0.896169
282.122	10.1479	C13H18N2O5	1	Thr-Tyr	7	Peptide(di-)	15137.9	12448.2	14822.1	2467.01	5098.07	4854.52	-0.282231	-0.0304218	0.473162	0.926372
202.132	4.92209	C9H18N2O3	3	Leu-Ala	3	Peptide(di-)	243946	200399	168672	46225.4	35067.9	88210.2	-0.283683	-0.532337	0.268144	0.281142
283.165	18.0765	C12H21N5O3	1	Lys-His	5	Peptide(di-)	34377.2	28184.6	25669.1	12697.9	6559.89	2717.55	-0.286543	-0.421416	0.50753	0.356664
226.107	12.8341	C9H14N4O3	3	Ala-His	7	Peptide(di-)	59617.5	48807.4	38057.1	3662.48	14923.7	27122.2	-0.288637	-0.647571	0.335767	0.301649
245.174	24.8523	C11H23N3O3	1	Lys-Val	5	Peptide(di-)	7341.7	5962.59	5087.17	3666.22	1317.45	1043.4	-0.300174	-0.529251	0.590826	0.400322
289.139	20.3134	C10H19N5O5	1	Asp-Arg	5	Peptide(di-)	80499.8	65355.6	91276.8	27522.5	32712.3	24982.9	-0.300675	0.181262	0.573585	0.642158
259.19	14.4597	C12H25N3O3	2	Leu-Lys	7	Peptide(di-)	67063	53648.5	53986	27488.6	15202.5	17924.1	-0.321979	-0.312932	0.51125	0.533768
303.154	18.7278	C11H21N5O5	1	Glu-Arg	5	Peptide(di-)	40326.7	32251.1	36737.2	19083.6	7632.44	13413.9	-0.322388	-0.134494	0.55132	0.804432
246.121	14.6036	C10H18N2O5	6	Glu-Val	7	Peptide(di-)	55850.8	43640.1	56242.4	29305.2	27813.7	29255	-0.355924	0.0100801	0.628382	0.987716
260.137	12.2205	C11H20N2O5	4	Glu-Leu	7	Peptide(di-)	39888.8	30741.8	43665	23559.5	18525.9	16359.8	-0.375782	0.130495	0.626512	0.832089
192.075	15.4834	C6H12N2O5	1	Ser-Ser	7	Peptide(di-)	21961.4	16833.1	20674.7	14583.2	6021.23	10056.6	-0.383675	-0.0871049	0.617318	0.906677
288.155	18.6372	C10H20N6O4	2	Asn-Arg	5	Peptide(di-)	20900.2	15959.2	15174.8	6999.17	1133.66	7553.77	-0.389131	-0.461838	0.345553	0.390387
269.112	15.0121	C10H15N5O4	3	Asn-His	5	Peptide(di-)	17439.4	13113.1	10200.2	14265.8	6755.56	4660.6	-0.411345	-0.773751	0.668925	0.477785
287.196	14.1206	C12H25N5O3	2	Leu-Arg	5	Peptide(di-)	965511	700290	924922	323346	249454	275218	-0.46334	-0.0619615	0.32732	0.876722
189.075	16.8794	C6H11N3O4	3	Asn-Gly	5	Peptide(di-)	27630.1	20014.4	21490.2	12808.5	8010.03	4310.42	-0.465197	-0.362562	0.440562	0.500368
275.159	17.7374	C10H21N5O4	1	Thr-Arg	5	Peptide(di-)	495518	353464	453403	94609	84725.1	149471	-0.487373	-0.128144	0.125615	0.704849
294.158	7.68085	C15H22N2O4	2	Leu-Tyr	7	Peptide(di-)	144649	102889	67586.7	35905.6	11642.2	44960	-0.491478	-1.09775	0.173011	0.0843724
174.1	10.365	C7H14N2O3	5	Val-Gly	5	Peptide(di-)	38926.3	27634.6	31762.3	3748.95	13253.1	12545.2	-0.494268	-0.29343	0.275202	0.430106
242.102	14.4897	C9H14N4O4	1	Ser-His	5	Peptide(di-)	26101.4	18419.2	17115.4	10857.6	5388.81	8858.46	-0.502921	-0.608829	0.354279	0.331279
261.144	18.6347	C9H19N5O4	1	Ser-Arg	5	Peptide(di-)	61197.3	43095.4	60480.1	25378.9	9787.18	19855.4	-0.505933	-0.017007	0.344526	0.971198
276.096	15.2682	C10H16N2O7	2	Glu-Glu	5	Peptide(di-)	9584.96	6653.69	3724.95	4759.29	1989.04	4102.26	-0.526618	-1.36355	0.405356	0.183073
295.117	12.6957	C13H17N3O5	2	Asn-Tyr	5	Peptide(di-)	11870.5	8180.98	9129.05	5549.64	2604.91	3839.03	-0.537036	-0.378846	0.377706	0.524948
271.164	17.2135	C11H21N5O3	1	Pro-Arg	5	Peptide(di-)	73088.7	50146.2	57145.6	18694.9	13962.2	14158.2	-0.543508	-0.355005	0.169506	0.308679
256.117	13.287	C10H16N4O4	2	Thr-His	5	Peptide(di-)	13633.9	9265.59	10396.3	3905.39	380.361	4773.74	-0.557244	-0.391135	0.191257	0.416543
190.095	12.9011	C7H14N2O4	5	Thr-Ala	5	Peptide(di-)	111217	75437.1	93586.1	55796.8	34678.2	48339.8	-0.560032	-0.249013	0.408534	0.700751
219.085	15.8967	C7H13N3O5	3	Asn-Ser	5	Peptide(di-)	17387.3	11710.8	16608.3	10521.8	3575.77	9155.72	-0.570196	-0.0661315	0.45429	0.927669
162.064	16.659	C5H10N2O4	1	Gly-Ser	5	Peptide(di-)	128898	84283.3	111525	41673.9	26216.9	35447.1	-0.612908	-0.208855	0.204642	0.612307
310.116	16.0328	C14H18N2O6	2	Glu-Tyr	5	Peptide(di-)	26257	16980.5	21057.9	10837.3	7319.87	6416.26	-0.628824	-0.318346	0.295164	0.522565
204.075	17.7065	C7H12N2O5	4	Glu-Gly	7	Peptide(di-)	65294.1	41564.1	43457.9	9941.33	9354.53	14416.3	-0.651617	-0.587336	0.0396992	0.105548
188.116	7.82371	C8H16N2O3	7	Glycyl-leucine	5	Peptide(di-)	187496	116740	117651	17617.4	15006.5	60657	-0.683568	-0.672347	0.00654476	0.176958
228.147	14.821	C11H20N2O3	3	Ile-Pro	5	Peptide(di-)	15024.3	9261.44	10950.2	6598.57	3708.8	4568.77	-0.697992	-0.456348	0.274983	0.434611
234.085	17.8603	C8H14N2O6	3	Glu-Ser	5	Peptide(di-)	66797.8	40467.9	50035.5	21984.3	12562.5	17653.4	-0.723021	-0.416849	0.164259	0.363838
236.083	12.703	C8H16N2O4S	1	Met-Ser	5	Peptide(di-)	3744.06	2261.55	2700.05	986.628	926.362	977.464	-0.727295	-0.471618	0.13092	0.262833
203.091	15.0885	C7H13N3O4	3	Ala-Asn	5	Peptide(di-)	25069.7	15140	14438.9	20263	5873.44	7374.48	-0.727574	-0.795983	0.489776	0.466581
260.137	13.9908	C11H20N2O5	4	Glu-Leu	7	Peptide(di-)	117816	70854.3	107070	61463.7	42073.5	60174.7	-0.733611	-0.13798	0.343557	0.839281
278.094	14.6969	C10H18N2O5S	1	Glu-Met	5	Peptide(di-)	7379.36	4418.45	5855.91	4980.45	1937.44	3621.1	-0.739958	-0.333604	0.417962	0.692318
206.09	14.4166	C7H14N2O5	5	Thr-Ser	7	Peptide(di-)	148196	88017.6	92456.5	71848.1	26072.7	45899.5	-0.751645	-0.680662	0.28176	0.330976
176.08	14.4439	C6H12N2O4	4	Ala-Ser	5	Peptide(di-)	167743	99290.1	102013	72910.4	25726	50584.1	-0.756529	-0.717499	0.240493	0.276599
218.09	17.2638	C8H14N2O5	3	L-Ala-L-Glu	7	Peptide(di-)	232184	135484	163546	48282.9	46336.1	68904	-0.777138	-0.505573	0.0666715	0.238357
351.158	10.6155	C20H21N3O3	2	Phe-Trp	5	Peptide(di-)	1.59124e+06	923339	1.29751e+06	813752	555924	530186	-0.785221	-0.294404	0.313472	0.632317
248.101	17.2444	C9H16N2O6	1	Glu-Thr	5	Peptide(di-)	138465	80020.9	91732	29190.1	26088.2	41931.8	-0.791073	-0.594025	0.0617143	0.196743
294.158	7.73811	C15H22N2O4	2	Leu-Tyr	5	Peptide(di-)	302195	174605	169182	76989.2	23113	108240	-0.791384	-0.836902	0.092527	0.165519
266.127	7.6834	C13H18N2O4	1	Phe-Thr	5	Peptide(di-)	64682.2	36551.4	62947.2	26733.5	39311	26801.3	-0.82344	-0.0392249	0.370538	0.940542
261.111	7.69354	C13H15N3O3	1	Trp-Gly	5	Peptide(di-)	123100	68905.6	90273.3	38257.8	31840.4	12973.3	-0.837138	-0.447458	0.134731	0.272612
252.122	14.1606	C11H16N4O3	1	Pro-His	5	Peptide(di-)	18649.5	10271	14483.1	7038.88	911.457	5462.96	-0.860556	-0.36476	0.173415	0.466033
311.171	18.0887	C12H21N7O3	1	Arg-His	5	Peptide(di-)	29889.9	15990.7	14976.5	11805.9	4206.03	4734.88	-0.902423	-0.996957	0.168632	0.148095
244.106	17.415	C10H16N2O5	2	Glu-Pro	5	Peptide(di-)	71135.8	37934.5	57505.5	27195.6	12895.6	23347.5	-0.907064	-0.306877	0.156648	0.54687
216.147	7.67564	C10H20N2O3	1	Val-Val	5	Peptide(di-)	442551	233152	244180	100504	73651.9	249059	-0.924571	-0.857902	0.0485065	0.301832
270.096	17.2539	C10H14N4O5	2	Asp-His	5	Peptide(di-)	34157.1	16409.7	22342.4	12831.1	4516.31	8930.01	-1.05764	-0.612406	0.127046	0.268427
261.132	20.2792	C10H19N3O5	5	Lys-Asp	5	Peptide(di-)	19108	8878.85	16338.6	18033	7446.89	8271.1	-1.10573	-0.225895	0.438368	0.825531
230.09	17.6813	C9H14N2O5	1	Aspartyl-L-proline	5	Peptide(di-)	34334.6	15276.1	12224.6	9160.44	1036.26	4458.74	-1.16839	-1.48987	0.0673482	0.0349435
262.132	7.69242	C14H18N2O3	4	Phe-Pro	5	Peptide(di-)	258478	114748	181319	58310	45908.7	62429.1	-1.17158	-0.511517	0.0308701	0.193083
172.085	14.459	C7H12N2O3	2	Glycylproline	5	Peptide(di-)	8509.13	3288.1	2186.1	1822.43	580.359	771.974	-1.37176	-1.96065	0.0290346	0.0153419
228.147	7.69243	C11H20N2O3	3	Leu-Pro	5	Peptide(di-)	529415	200308	392315	194353	83852.7	160325	-1.40218	-0.432388	0.0825289	0.401086
232.142	7.69453	C10H20N2O4	3	Leu-Thr	5	Peptide(di-)	968822	366040	917922	296494	148472	435036	-1.40423	-0.0778594	0.0526607	0.87616
202.132	7.68406	C9H18N2O3	3	Leu-Ala	5	Peptide(di-)	1.41466e+06	523806	870976	117772	161890	522945	-1.43335	-0.699747	0.00218614	0.209372
247.153	17.84	C10H21N3O4	1	Lys-Thr	5	Peptide(di-)	246473	76078.5	134162	85307.7	31682.3	67184.5	-1.69587	-0.877459	0.0602509	0.151625
275.148	17.2721	C11H21N3O5	6	L-a-glutamyl-L-Lysine	5	Peptide(di-)	66035.5	13135.8	17281.2	15617.7	1193.76	14005.7	-2.32974	-1.93403	0.0272565	0.0161647
250.153	23.5296	C21H40N8O6	6	Arg-Leu-Val-Asn	ppm	Peptide(tetra-)	776.462	5552.44	2292.97	222.919	844.345	468.439	2.83814	1.56223	0.00708739	0.0166532
237.158	21.52	C21H42N6O6	3	Ile-Lys-Lys-Ser	7	Peptide(tetra-)	80034.3	569474	235223	52836	423686	299849	2.83094	1.55534	0.181638	0.465732
413.263	21.5686	C19H35N5O5	3	Ala-Lys-Val-Pro	5	Peptide(tetra-)	2649.66	11261.3	4574.97	324.731	7030.75	2910.13	2.08749	0.787955	0.16766	0.370353
276.151	23.6052	C24H40N8O7	1	Arg-Lys-Ser-Tyr	7	Peptide(tetra-)	6956.76	21732.3	8746.44	5815.02	2412.16	3529.06	1.64335	0.330282	0.0334114	0.676952
328.121	4.91006	C34H36N6O6S	1	Cys-Trp-Trp-Tyr	3	Peptide(tetra-)	6586.7	16428.4	3713.07	2967.75	3795.53	-	1.31856	-0.826941	0.0264074	-
270.095	17.074	C23H32N4O9S	1	Glu-Met-Phe-Asp	ppm	Peptide(tetra-)	32457	72936.7	65981.7	1621.93	21265.5	17585.1	1.16811	1.02354	0.0801372	0.0795413
325.161	14.5079	C37H42N6O5	2	Ile-Phe-Trp-Trp	7	Peptide(tetra-)	1701.04	3573.57	4587.79	1635.32	885.591	956.875	1.07095	1.43138	0.177122	0.0720434
203.098	4.28668	C18H26N6O5	1	His-Gly-Pro-Pro	3	Peptide(tetra-)	5847.36	9678.56	7779.73	1272.1	2300.01	1844.51	0.727008	0.411935	0.0826286	0.218215
490.285	3.62264	C19H38N8O7	1	Arg-Lys-Thr-Ser	3	Peptide(tetra-)	13359	21359.4	12844.8	8983.62	8077.73	8134.64	0.677056	-0.0566283	0.315991	0.944978
287.122	18.5843	C31H34N4O7	1	Asp-Phe-Phe-Phe	7	Peptide(tetra-)	4252.64	6713.58	7317.76	1463.75	1204.33	913.404	0.658725	0.783046	0.0902566	0.0468449
430.206	7.74231	C18H30N4O8	4	Asp-Leu-Pro-Ser	5	Peptide(tetra-)	30721.8	35848.4	24039.6	10960.8	16455.2	8943.1	0.222644	-0.35385	0.67986	0.46093
498.18	10.6364	C21H30N4O8S	5	Ala-Met-Asp-Tyr	ppm	Peptide(tetra-)	2.33895e+06	2.51015e+06	2.42215e+06	707214	358222	195009	0.10191	0.0504241	0.733539	0.86028
498.18	12.2665	C21H30N4O8S	5	Ala-Met-Asp-Tyr	7	Peptide(tetra-)	2.08409e+06	2.12967e+06	2.18418e+06	43322.2	97877.5	241805	0.0312099	0.0676732	0.518581	0.549631
490.173	16.27	C19H30N4O9S	1	Glu-Met-Asp-Pro	5	Peptide(tetra-)	164451	163539	191262	6610.33	5280.84	23402	-0.00802173	0.217894	0.861424	0.178669
269.149	25.035	C22H38N10O6	3	Arg-Leu-Asn-His	7	Peptide(tetra-)	6746.33	6414.65	6553.72	4234.91	1671.08	2408.11	-0.0727319	-0.0417892	0.908669	0.949495
252.109	14.4141	C19H32N6O10	3	Asp-Lys-Asp-Gln	7	Peptide(tetra-)	68209.7	63723.2	57935.4	11247.2	4763.84	9857.6	-0.0981568	-0.235531	0.574526	0.300933
252.103	3.85424	C20H32N4O11	3	Val-Glu-Glu-Glu	3	Peptide(tetra-)	26965.3	23596.9	23111.4	4617.15	9463.17	8997.67	-0.192507	-0.222505	0.619354	0.556585
482.168	10.8456	C18H34N4O5S3	2	Ala-Met-Met-Met	ppm	Peptide(tetra-)	898102	743180	673766	140256	87691.6	93830.5	-0.273168	-0.414631	0.193522	0.0923349
424.163	12.1593	C15H28N4O8S	2	Cys-Thr-Thr-Thr	5	Peptide(tetra-)	219390	175713	196348	28888.5	49961	62190.1	-0.320277	-0.160085	0.275981	0.603736
244.154	14.9437	C20H40N8O6	1	Arg-Lys-Val-Ser	7	Peptide(tetra-)	68297.6	54328.1	30327.7	33951	8464.67	17604.5	-0.330136	-1.1712	0.553763	0.183895
234.112	7.79377	C21H32N4O8	4	Ile-Ser-Ser-Tyr	ppm	Peptide(tetra-)	4.02203e+06	3.16456e+06	3.30983e+06	858613	749020	846966	-0.345917	-0.281164	0.263571	0.364233
240.094	11.9515	C18H32N4O9S	1	Glu-Met-Thr-Thr	7	Peptide(tetra-)	2.24642e+06	1711425	2.06627e+06	577665	392669	539708	-0.392433	-0.120605	0.264072	0.713283
536.188	16.4532	C23H32N6O5S2	1	Cys-Met-Phe-His	5	Peptide(tetra-)	18366323	1.31278e+07	1.76376e+07	2.66962e+06	781654	2.47159e+06	-0.484432	-0.0584053	0.0667141	0.746234
274.135	3.51804	C24H36N8O7	2	Arg-Asn-Pro-Tyr	3	Peptide(tetra-)	69985.3	48450.9	61535.7	24434	18319	18159.5	-0.530527	-0.185628	0.293862	0.657784
370.222	13.7511	C17H30N4O5	3	Ala-Leu-Ala-Pro	5	Peptide(tetra-)	12226.7	8215.3	10496.1	6107.92	2740.41	3713.56	-0.573649	-0.220185	0.381216	0.700784
426.088	19.2558	C13H22N4O8S2	2	Asp-Cys-Cys-Ser	5	Peptide(tetra-)	60541	40570	92476.1	23736.2	37987.8	30120.1	-0.577499	0.611168	0.490739	0.226384
205.064	15.7698	C14H26N4O6S2	3	Ala-Met-Cys-Ser	7	Peptide(tetra-)	93758.3	61366.3	78780.3	40631.3	18054.3	18695.1	-0.6115	-0.251111	0.303098	0.6051
271.128	19.508	C28H38N4O5S	1	Met-Phe-Phe-Val	7	Peptide(tetra-)	24667.6	15949.5	20564.3	10526.6	4639.26	6237.5	-0.629108	-0.26248	0.288141	0.599183
233.078	8.83863	C17H30N4O7S2	6	Ala-Met-Met-Asp	7	Peptide(tetra-)	639924	390816	503475	292105	109333	162142	-0.71141	-0.34598	0.275226	0.52843
508.184	10.3013	C19H32N4O10S	1	Glu-Glu-Met-Thr	5	Peptide(tetra-)	8740.82	4891.42	5715.09	2378.79	1760.95	805.685	-0.837515	-0.612994	0.0930881	0.148183
414.186	17.9485	C16H26N6O7	4	Ala-Asn-Asn-Pro	5	Peptide(tetra-)	34483.1	18670.3	32604.7	19899.2	8698.91	15529.8	-0.885145	-0.0808114	0.304031	0.90401
432.241	10.2622	C19H36N4O5S	7	Ala-Leu-Met-Val	7	Peptide(tetra-)	55139.8	28130.3	45227.7	24075.7	15865.9	29469.9	-0.970972	-0.285887	0.190951	0.676136
438.178	10.6174	C16H30N4O8S	1	Met-Thr-Thr-Ser	7	Peptide(tetra-)	93233.6	44796.8	84361	46552	51363.6	39043.9	-1.05745	-0.144274	0.2934	0.813143
467.131	17.0982	C19H25N5O5S2	1	Cys-Trp-Cys-Gly	ppm	Peptide(tetra-)	37997.9	18108.6	14990.2	27204.6	7970.14	7987.13	-1.06924	-1.3419	0.332571	0.277837
388.196	12.602	C16H28N4O7	10	Ala-Leu-Ala-Asp	5	Peptide(tetra-)	60934.7	28305.3	43471.9	35332	20350	26499.6	-1.10619	-0.487178	0.254552	0.533828
478.193	11.3755	C19H26N8O7	2	Ala-Asp-His-His	7	Peptide(tetra-)	2.45734e+06	1.12682e+06	2.128e+06	407079	976487	528539	-1.12484	-0.2076	0.128392	0.443637
215.127	24.6032	C18H34N6O6	4	Ala-Lys-Val-Asn	7	Peptide(tetra-)	21277.1	9032.59	11872.6	23619.7	5252.51	4280.01	-1.23609	-0.841662	0.465956	0.563601
250.07	9.43572	C20H28N4O7S2	1	Glu-Phe-Cys-Cys	7	Peptide(tetra-)	14674.2	5829.83	6836.11	4006.34	934.095	1120.05	-1.33176	-1.10203	0.0554832	0.0678241
224.116	7.70338	C22H32N4O6	4	Ala-Val-Pro-Tyr	7	Peptide(tetra-)	138983	39766.3	119497	53915.9	40784.5	45082.6	-1.80529	-0.217936	0.068397	0.656887
256.14	12.6719	C23H40N6O5S	3	His-Leu-Leu-Met	ppm	Peptide(tetra-)	286706	77998.9	61903.4	197767	38684	42220.8	-1.87805	-2.21148	0.205663	0.183321
250.153	25.078	C21H40N8O6	6	Arg-Leu-Val-Asn	ppm	Peptide(tetra-)	81595.2	19402.9	17900.6	74787.2	12223.6	5921.27	-2.07221	-2.18848	0.285158	0.27776
448.126	17.6379	C16H24N4O9S	1	Asp-Asp-Cys-Pro	5	Peptide(tetra-)	26329.8	5860.01	12740.5	1404.31	808.643	2395.71	-2.16772	-1.04727	0.000137106	0.00259378
574.253	13.073	C30H34N6O6	1	Pro-Trp-Trp-Ser	5	Peptide(tetra-)	0	0	19609.9	-	-	7583.54	ND	4.29351	-	0.0464079
524.18	13.2048	C20H28N8O7S	1	Glu-Cys-His-His	7	Peptide(tetra-)	0	0	3315.04	-	-	1432.12	ND	1.72903	-	0.0569475
457.209	12.3656	C18H31N7O5S	1	Ala-Lys-Cys-His	ppm	Peptide(tetra-)	0	0	22311.8	-	-	2536.08	ND	4.47973	-	0.00427901
374.217	13.9429	C16H30N4O6	9	Leu-Lys-Asp	7	Peptide(tri-)	2463.55	23010.7	6652.23	2149.11	6820.25	1651.25	3.2235	1.4331	0.0260952	0.0592922
178.121	15.1211	C17H32N4O4	2	Leu-Lys-Pro	7	Peptide(tri-)	8877.77	31562.3	10599.9	2531.45	7280.31	6379.99	1.82993	0.25578	0.0229039	0.6972
360.212	15.6245	C14H28N6O5	1	Val-Ser-Arg	5	Peptide(tri-)	1553.2	4479.42	2197.13	-	1246.01	709.806	1.52807	0.500378	0.19167	0.723055
319.157	13.5341	C13H25N3O4S	4	Leu-Met-Gly	7	Peptide(tri-)	1228.99	3481.77	2556.85	306.974	1857.54	3198.3	1.50235	1.05689	0.167351	0.547224
347.17	4.913	C14H25N3O7	5	Leu-Thr-Asp	3	Peptide(tri-)	5151.41	12028.3	6698.8	2665.23	4844.8	4241.84	1.22339	0.378936	0.117081	0.625999
477.201	11.645	C25H27N5O5	1	Trp-Trp-Ser	7	Peptide(tri-)	890282	1.69143e+06	1.99193e+06	383870	732163	674229	0.925907	1.16183	0.191165	0.0862696
450.157	3.83387	C20H26N4O6S	1	Met-Trp-Asp	3	Peptide(tri-)	220559	287697	264996	35534.5	88297	102805	0.383385	0.264805	0.319885	0.540029
405.138	20.3175	C15H23N3O10	1	Glu-Glu-Glu	7	Peptide(tri-)	11713.9	14454	13025.4	2501.47	1846.07	2737.13	0.303251	0.153114	0.207604	0.573478
349.112	19.8942	C12H19N3O9	2	Thr-Asp-Asp	5	Peptide(tri-)	6526.76	7485.2	8206.5	1048.54	2110.66	3985.31	0.197673	0.3304	0.533053	0.545498
318.154	19.7843	C12H22N4O6	6	Lys-Asp-Gly	7	Peptide(tri-)	2518.02	2587.31	4043.88	1118.65	386.223	1034.23	0.0391646	0.683448	0.926874	0.158244
257.138	17.1507	C11H19N3O4	1	Ala-Ala-Pro	5	Peptide(tri-)	25536.2	25222	37133.5	4678.17	9429.57	9862	-0.0178606	0.540178	0.962092	0.16759
382.196	16.1435	C16H26N6O5	6	Leu-Asn-His	7	Peptide(tri-)	62019.9	58046.6	59838.1	20818.9	26132	24636.5	-0.0955206	-0.0516667	0.847342	0.91253
171.101	22.7063	C14H26N6O4	1	Ala-Pro-Arg	7	Peptide(tri-)	10559.1	9817.92	10907.9	4166.83	3814.51	2761.49	-0.105	0.0468904	0.831452	0.91046
346.16	19.7295	C12H22N6O6	1	Asp-Gly-Arg	7	Peptide(tri-)	15768	14571.5	18589.9	5639.45	4714.38	3667.23	-0.11385	0.237519	0.792391	0.513875
302.17	18.1582	C11H22N6O4	2	Ala-Gly-Arg	7	Peptide(tri-)	31834.4	26978.9	11182	10638.3	6140.47	2943.13	-0.238758	-1.50941	0.539872	0.0690326
356.242	23.3333	C17H32N4O4	2	Ile-Lys-Pro	5	Peptide(tri-)	3845	3098.69	3915.48	1796.86	1104.52	1073.86	-0.311328	0.026205	0.579386	0.956884
243.122	14.6674	C10H17N3O4	2	Ala-Gly-Pro	5	Peptide(tri-)	98050.5	78930.6	130425	43602.1	39969.7	61987.4	-0.312941	0.411626	0.605645	0.504804
345.19	4.86544	C15H27N3O6	3	Leu-Val-Asp	3	Peptide(tri-)	14763.5	11842.9	15875.3	3458.26	4438.33	11835.2	-0.318011	0.104749	0.422274	0.888357
417.197	19.7616	C15H27N7O7	4	Asp-Gln-Arg	5	Peptide(tri-)	6847.12	5336.07	5919.32	3393.68	3053.6	942.427	-0.359719	-0.210064	0.59746	0.687622
359.133	15.291	C14H21N3O8	1	Glu-Asp-Pro	5	Peptide(tri-)	18294.9	14053.6	18323.6	13718.2	6879.37	9283.37	-0.380505	0.00226128	0.665435	0.997768
283.128	14.182	C11H17N5O4	2	Ala-Gly-His	5	Peptide(tri-)	126516	94834.7	127660	25117.7	27628.4	15000.6	-0.415834	0.0129912	0.216231	0.949921
348.128	19.2682	C12H20N4O8	6	Asp-Gln-Ser	5	Peptide(tri-)	13399.6	9648.31	10528.1	5175.83	3134.61	185.748	-0.473841	-0.34795	0.355229	0.438005
358.185	17.4412	C15H26N4O6	3	Lys-Asp-Pro	5	Peptide(tri-)	13007.8	9184.98	15035.4	4379.73	3452.93	4160.26	-0.502034	0.20898	0.304121	0.592262
247.117	14.275	C9H17N3O5	3	Ala-Ala-Ser	5	Peptide(tri-)	16188.6	10848.7	12218.3	10609.9	3683.28	6117.94	-0.577456	-0.405937	0.482008	0.611427
385.16	13.8207	C15H23N5O7	1	Glu-His-Thr	5	Peptide(tri-)	15227.2	9836.88	14132.4	6105.09	3648.35	5681.82	-0.63038	-0.107651	0.273879	0.83133
233.101	15.128	C8H15N3O5	4	Ala-Gly-Ser	7	Peptide(tri-)	167081	105997	135777	113430	60295.8	70904	-0.656532	-0.299307	0.469682	0.709711
420.165	4.8963	C19H24N4O7	2	Thr-Trp-Asp	3	Peptide(tri-)	13554.3	8055.16	11135.8	5870.12	4691.81	3920.24	-0.750763	-0.283541	0.276831	0.589207
373.148	19.2078	C15H23N3O8	1	Glu-Glu-Pro	5	Peptide(tri-)	7598.99	4447.7	3944.27	3293.34	774.254	911.491	-0.772749	-0.946051	0.235671	0.188113
259.153	5.40491	C11H21N3O4	5	Leu-Ala-Gly	3	Peptide(tri-)	112059	64563	65661.3	84385.6	19854.2	25630.7	-0.795484	-0.771149	0.43413	0.445272
293.138	7.70503	C14H19N3O4	2	Phe-Ala-Gly	5	Peptide(tri-)	170848	81424.7	150152	66681.8	32840.4	62031	-1.06917	-0.186292	0.131144	0.71405
217.115	9.54519	C20H30N6O5	1	Pro-Tyr-Arg	3	Peptide(tri-)	5883.89	2801.53	1933.14	4545.3	921.141	1958.14	-1.07055	-1.60583	0.360942	0.269434
304.175	17.7426	C12H24N4O5	2	Lys-Ala-Ser	5	Peptide(tri-)	13491.8	6355.71	5879.89	2601.43	824.068	6070.68	-1.08596	-1.19822	0.0320391	0.149546
158.106	14.054	C14H28N4O4	3	Leu-Lys-Gly	7	Peptide(tri-)	61225.1	27166.2	29137.3	42539	7341.81	15146.3	-1.17231	-1.07125	0.298679	0.321575
395.133	19.1981	C17H21N3O8	1	Phe-Asp-Asp	5	Peptide(tri-)	16318.4	6983.94	5578.51	5559.28	1562.01	591.598	-1.22438	-1.54855	0.0912488	0.0772834
363.165	13.073	C15H21N7O4	1	Ala-His-His	7	Peptide(tri-)	0	0	1.43181e+06	-	-	616918	ND	10.4836	-	0.0566725
78.0139	7.75423	C2H6OS	3	Dimethyl sulfoxide	2.5	Xenobiotics Drugs etc	4195.73	9.97158e+06	7343.56	1303.39	3.67035e+06	5473.45	11.2147	0.807556	0.0423487	0.425728
129.079	23.6148	C6H11NO2	9	Vigabatrin	2.5	Xenobiotics Drugs etc	182477	897204	504141	42978	25103.9	36414	2.29772	1.46611	8.56872e-05	0.000668817
291.199	5.7339	C21H25N	1	Terbinafine	4.5	Xenobiotics Drugs etc	10399.4	23847.7	6369.79	6569.5	18957.8	3472.2	1.19736	-0.707177	0.345381	0.416126
305.074	14.2122	C17H17NCl2	1	Sertraline	3	Xenobiotics Drugs etc	12433.7	25742	8898.46	11360.8	3810.04	8227.35	1.04987	-0.482626	0.170643	0.68705
179.025	9.88831	C5H9NO4S	2	S-Carboxymethyl-L-cysteine	3	Xenobiotics Drugs etc	2436.54	3397.7	2331.3	830.011	165.394	1022.99	0.479728	-0.0636976	0.178617	0.896908
137.048	17.418	C7H7NO2	14	Anthranilate	4.5	Xenobiotics Biodegradation and Metabolism	18594.8	24662.2	60135.8	4525.39	3264.13	11148.4	0.407403	1.69333	0.139831	0.013306
92.0626	23.9343	C7H8	1	Toluene	3	Xenobiotics Biodegradation and Metabolism	74949.6	98510.1	68273	27453.6	14670.8	20912.4	0.39435	-0.134606	0.279669	0.75552
176.047	4.298	C10H8O3	4	4-Methylumbelliferone	3	Xenobiotics Drugs etc	7725.06	9283.06	3708.03	1235.61	5109.72	-	0.265055	-1.05889	0.654048	-
86.0844	24.3865	C4H10N2	1	Piperazine	4.5	Xenobiotics Drugs etc	459143	438306	454838	74527	48165.9	25288.1	-0.0670043	-0.0135902	0.708341	0.931706
287.951	0.717591	C12H7O2Cl3	1	Triclosan	3	Xenobiotics Drugs etc	2632.97	2418.36	2485.78	412.216	340.789	117.823	-0.122658	-0.0829878	0.526597	0.604886
88.0524	4.9152	C4H8O2	7	Ethyl acetate	4.5	Xenobiotics Drugs etc	64569.7	51524.2	56550	14043.4	3723.49	7589.99	-0.325608	-0.19133	0.245038	0.446792
244.121	5.94602	C14H16N2O2	3	Etomidate	4.5	Xenobiotics Drugs etc	17010.1	12635.1	12682.9	7389.01	3255.61	4103.2	-0.428956	-0.423507	0.422924	0.438103
187.042	18.1865	C13H16N3O10	4	2-hydroxylamino-4,6-dinitrotoluene-O-glucoside	4.5	Xenobiotics Biodegradation and Metabolism	535540	397696	563903	122081	65278.5	86295.7	-0.429328	0.0744531	0.181346	0.760672
126.065	12.9688	C3H6N6	1	Melamine	4.5	Xenobiotics Biodegradation and Metabolism	42101.4	30675.5	29628.5	22714	4756.06	5165.42	-0.45678	-0.50688	0.477302	0.443638
93.0579	13.3575	C6H7N	3	Aniline	4.5	Xenobiotics Biodegradation and Metabolism	45335.3	29206.1	22744.5	19933.4	2958.1	13157.6	-0.634362	-0.995118	0.295118	0.187591
122.058	13.2414	C4H10O4	2	Erythritol	4.5	Xenobiotics Drugs etc	23074.1	14381.8	19777.3	9992	5389.83	8317.03	-0.682031	-0.222429	0.274748	0.683887
217.988	20.8418	C7H6O6S	1	5-Sulfosalicylate	4.5	Xenobiotics Biodegradation and Metabolism	36966.2	22478.1	29527.5	17100.7	12657.2	10529.4	-0.717689	-0.32415	0.308692	0.56265
201.994	18.8297	C7H6O5S	1	4-Sulfobenzoate	4.5	Xenobiotics Biodegradation and Metabolism	59397.6	33976	51409.2	23942.8	16045.3	19445	-0.805892	-0.20838	0.211299	0.677879
137.059	6.21633	C6H7N3O	2	Isoniazid	3	Xenobiotics Biodegradation and Metabolism	21596.9	12173.1	17715.7	7158.37	7463.16	6668.45	-0.827125	-0.285798	0.18974	0.529935
367.1	4.6331	C17H14BF4NO3	1	AN5568	-		0	246018	0	-	156133	-	7.94262	ND	0.112123	-
