# Supplementary material for: Benzoxaborole treatment perturbs S-adenosyl-L-methionine metabolism in Trypanosoma brucei
Source: PLoS Negl Trop Dis. 2018 May 14;12(5):e0006450. doi: 10.1371/journal.pntd.0006450 (PMC5976210; doi:10.1371/journal.pntd.0006450)
Supplement: S2 Table — (XLSX) [file pntd.0006450.s002.xlsx]

## Sheet: S2_Table
Mass	Retention Time (mins)	Putative Formula	Isomers	Putative metabolite	Confidence	Map	Mean Peak Intensity Control	Mean Peak Intensity AN5568	Mean Peak Intensity DTT	Standard Deviation Control	Standard Deviation AN5568	Standard Deviation DTT	Log2 Fold Change AN5568	Log2 Fold Change DTT	t-test AN5568	t-test DTT
73.0891	18.8016	C4H11N	5	2-Methylpropanamine	5	0	0	0	4557.63	-	-	887.346	-	2.18828	-	0.00196708
217.041	13.1453	C8H11NO4S	1	Tyramine-O-sulfate	5	0	0	0	1762.89	-	-	491.882	-	0.817946	-	0.00559323
269.95	13.6801	C6H6O8S2	1	tiron	5	0	1848.9	0	26081.7	382.272	-	18004.8	-	3.8183	-	0.0742654
277.018	11.6873	C9H12NO5PS	1	Fenitrothion	5	0	0	0	2836.4	-	-	519.123	-	1.50406	-	0.0016404
282.096	8.65139	C11H14N4O5	3	8-Oxocoformycin	7	0	0	0	0	-	-	-	-	-	-	-
397.319	4.51418	C23H43NO4	2	trans-Hexadec-2-enoylcarnitine	5	0	0	0	2112.26	-	-	598.008	-	1.07878	-	0.00583161
413.351	4.41719	C24H47NO4	1	Heptadecanoylcarnitine	5	0	0	0	1363.41	-	-	267.205	-	0.447215	-	0.00200551
425.349	4.39286	C25H47NO4	3	Elaidiccarnitine	5	0	0	0	4424.94	-	-	1465.72	-	2.14566	-	0.00910973
596.299	3.97426	C34H44O9	1	Salannin	5	0	1873.74	0	664.772	598.753	-	217.236	-	-1.49499	-	0.0212881
119.04	7.3088	C4H9NOS	2	S-Acetylthioethanolamine	5	0	216.683	206981	227821	36.3723	25647	49670.3	9.8997	10.0381	0.000518889	0.00274677
187.121	11.2442	C9H17NO3	3	(E)-2-Butenyl-4-methyl-threonine	5	0	346.783	1967.55	1468	232.89	274.35	186.892	2.50429	2.08175	0.0001213	0.000357619
373.153	9.47583	C20H23NO6	1	1,2-O-Diacetylzephyranthine	5	0	4640.7	21594	6401.28	1209.37	3072.22	1651.96	2.21822	0.464019	0.000570652	0.140752
115.1	19.1419	C6H13NO	2	Trimethylaminoacetone	7	0	631.267	1584.81	4471.6	97.0247	512.033	418.069	1.32799	2.82447	0.0313939	0.000202837
387.277	3.56423	C24H37NO3	1	Myxalamid C	5	0	2726.57	6571.6	17105.7	1847.45	4787.89	5203.01	1.26915	2.64932	0.210632	0.0077484
147.055	12.4585	C15H18O6	1	Tutin	7	0	160933	385884	195085	30747.9	329526	70511.5	1.2617	0.277644	0.265741	0.423583
771.534	3.58481	C39H83NO7P2S	1	1-Hexadecylthio-1-deoxy-2-hexadecylphosphono-sn-glycero-3- phosphocholine	5	0	2823.97	6047.04	4031.73	1946.38	2936.7	1266.26	1.0985	0.513672	0.124476	0.344539
325.371	7.36775	C22H47N	1	di-n-Undecylamine	7	0	53914.7	112277	45497.3	30705.3	143826	26755.7	1.05832	-0.244897	0.480909	0.693972
427.367	4.36784	C25H49NO4	1	Stearoylcarnitine	5	0	278.489	563.116	5844.73	-	655.298	1237.95	1.01581	4.39144	0.533229	0.00100933
201.057	13.2236	C7H11N3O2S	1	Ovothiol A	5	0	13584.3	27084.4	20947.1	6920.99	14817.5	16334	0.995518	0.624811	0.169891	0.452687
666.93	3.80486	C10H18N5O19P5	2	pppApp	5	0	901.892	1733.77	859.836	625.615	278.858	322.907	0.942888	-0.0688926	0.0698078	0.910058
156.019	11.9198	C3H9O5P	2	Propane-1,2-diol 1-phosphate	5	0	8817.68	16849.6	5683.93	4499.05	23226	1456.14	0.934247	-0.633511	0.542685	0.262461
390.277	3.82717	C24H38O4	58	Bis(2-ethylhexyl)phthalate	7	0	100333	190688	253454	64610.4	161460	275013	0.926426	1.33693	0.358305	0.35052
273.193	4.62383	C14H27NO4	1	Heptanoylcarnitine	7	0	831.759	1527.67	589.567	326.276	342.961	114.094	0.877094	-0.49651	0.0260153	0.238715
787.521	3.56831	C41H69N7O8	1	N-Acetyl-leu-leu-leu-leu-leu-tyr-amide	5	0	5970.88	10896.3	3864.13	3661	3888.59	1264.21	0.867821	-0.627802	0.114847	0.34229
174.137	17.7478	C8H18N2O2	1	Ne,Ne dimethyllysine	7	0	19702.1	35727.7	34267.2	4543.46	13837.9	5990.35	0.858694	0.79848	0.0993065	0.00942329
411.3	3.46766	C23H41NO5	2	3-Hydroxyhexadecadienoylcarnitine	5	0	2725.51	4875.34	3510.31	682.397	1644.69	780.945	0.838978	0.365073	0.0731323	0.181799
188.041	5.65736	C10H8N2S	1	indolylmethylisothiocyanate	5	0	1175.09	2013.69	983.236	1246.82	943.776	1135.95	0.777064	-0.257167	0.327592	0.827655
174.101	12.0526	C7H14N2O3	5	N5-Ethyl-L-glutamine	7	0	318876	532076	295845	23900.3	94696.9	33406.6	0.738636	-0.108157	0.0173017	0.309208
236.116	4.71925	C12H16N2O3	4	Carbetamide	5	0	1568.52	2586.5	2377.1	162.544	624.057	169.043	0.721599	0.599803	0.0428378	0.000462344
302.174	4.12086	C15H26O6	1	Tributyrin	7	0	16993.5	27766.6	21914.3	7902.24	7469.3	5576.35	0.708363	0.366886	0.0949787	0.352334
132.069	5.87065	C8H8N2	1	Indoleamine	7	0	108869	175277	62172.5	127596	81533.5	74597	0.687052	-0.808239	0.419806	0.556127
806.59	3.93758	C47H82O10	2	1-20:1-2-18:3-monogalactosyldiacylglycerol	5	0	8636.07	13775.6	7273.66	5620.24	6674.1	3730.7	0.673666	-0.247694	0.2846	0.7023
249.031	14.7373	C8H11NO6S	1	Norepinephrinesulfate	5	0	1668.65	2630.04	2671.88	369.042	560.655	520.752	0.656404	0.679173	0.033745	0.0229839
500.155	9.64804	C23H24N4O9	2	Isonocardicin A	5	0	13080.8	19992	16972.3	3091.2	4167.88	1353.65	0.611973	0.375735	0.0403952	0.0805981
439.403	3.8819	C27H53NO3	1	Pentacosanoylglycine	5	0	35093.6	53332.6	58506.1	17196.9	25591.9	32571.3	0.603809	0.737378	0.287564	0.264704
297.194	4.08571	C16H27NO4	2	N-(3-Oxododecanoyl)homoserine lactone	5	0	1588.19	2385.63	1882.5	636.963	834.09	276.731	0.586983	0.245267	0.182773	0.443391
422.234	3.47425	C20H38O7S	1	1,4-Bis(2-ethylhexyl) sulfosuccinate	7	0	6455.24	9576.06	13137.9	1405.02	3120.6	3693.02	0.568962	1.02519	0.139348	0.029397
112.016	7.77481	C5H4O3	4	2-oxopenta-3,4-dienoate	5	0	7312.3	10838.6	6672.16	2041.14	4845.91	3464.1	0.567783	-0.132171	0.250407	0.763396
778.562	4.17776	C45H78O10	2	1-18:1-2-18:3-monogalactosyldiacylglycerol	5	0	963.385	1427.51	937.456	471.92	287.768	140.443	0.567319	-0.0393607	0.154386	0.921833
383.137	12.0103	C21H21NO6	5	Phyllospadine	5	0	819.108	1211.97	644.559	202.613	178.411	299.565	0.565232	-0.345742	0.0274626	0.37658
188.095	4.64726	C11H12N2O	1	Peganine	5	0	900.696	1322.43	522.313	1096.71	246.963	615.549	0.554076	-0.786127	0.502941	0.575082
117.115	16.6273	C6H15NO	1	2-Methylcholine	7	0	1677.11	2455.24	1899.05	649.046	762.487	590.46	0.549888	0.179304	0.172379	0.631133
149.053	10.9248	C14H18O7	2	2-Phenylethanolglucuronide	7	0	575818	841405	548302	78717.5	649688	153802	0.547189	-0.0706406	0.474861	0.764431
241.168	4.76318	C13H23NO3	1	Valeroidine	5	0	6704.4	9712.54	7125.56	3278.11	2967.26	2616.09	0.534742	0.0878963	0.222973	0.847775
573.28	3.851	C28H39N5O8	2	Z-Gly-Pro-Leu-Gly-Pro	5	0	8006.39	11520.4	8605.89	3173.4	3434.99	2345.43	0.52497	0.104172	0.18387	0.772361
249.086	7.68235	C10H19NO2S2	2	S-Acetyldihydrolipoamide	5	0	11315.4	16208.1	22011.3	1657.35	3658.23	2323.34	0.518426	0.95995	0.0687242	0.000464421
222.073	13.2475	C8H14O7	3	6-Acetyl-D-glucose	5	0	11483.3	16417.1	19214.3	5241.45	1588.01	7970.32	0.515654	0.742641	0.155057	0.163877
459.261	4.04895	C26H37NO6	1	Militarinone A	5	0	9030.83	12530	9915.24	2811.04	6319.18	763.234	0.472462	0.134789	0.366991	0.581451
121.089	4.73425	C8H11N	6	N,N-Dimethylaniline	5	0	1028.39	1423.73	1387.04	448.609	588.85	596.371	0.469281	0.431617	0.329309	0.376297
220.11	4.05012	C13H16O3	3	Precocene 2	5	0	2246.53	3075.59	2334.78	1245.29	1629.39	567.12	0.453167	0.0555877	0.451678	0.903321
398.246	3.78292	C25H34O4	3	17-Propylestra-1,3,5(10)-triene-3,17beta-diol diacetate	5	0	5349.94	7232.52	5478.33	2702.2	760.034	2110.32	0.434976	0.0342141	0.260823	0.942871
414.204	4.05208	C24H30O6	4	Magnoshinin	5	0	40331.3	54507.2	38507.6	22911.8	25526.3	3788.45	0.434546	-0.066759	0.44046	0.884685
294.182	4.48502	C17H26O4	3	[6]-Gingerol	7	0	14293.5	19308.3	17130.6	5748.65	6894.68	7984.42	0.433857	0.261216	0.307927	0.587124
378.22	3.79723	C25H30O3	3	17beta-(Benzoyloxy)-B-norandrost-4-en-3-one	5	0	10529.8	14117.3	9750.78	3150.45	1772.44	2334.37	0.422985	-0.110884	0.107236	0.705995
103.063	5.66238	C4H9NO2	15	1-nitrobutane	5	0	14814.5	19426.7	12911.7	1932.78	2826.89	2602.05	0.391034	-0.198331	0.0406036	0.288369
350.567	3.81869	C54H101NO18	4	Trihexosylceramide (d18:1/18:0)	5	0	31301.3	40996.4	23800.6	20180.2	15155.1	6273.85	0.389273	-0.395228	0.473616	0.521331
122.048	12.3903	C6H6N2O	4	Picolinamide	7	0	106036	138742	105558	42404.2	54622.2	48624.6	0.387847	-0.00651581	0.38284	0.988671
344.33	4.01953	C21H44O3	2	1-O-Octadecyl-sn-glycerol	5	0	3108.11	4044.18	2593.91	2011.71	2010.07	1552.23	0.379809	-0.260907	0.534764	0.700583
369.288	4.00595	C21H39NO4	2	cis-5-Tetradecenoylcarnitine	5	0	2512.7	3264.74	1664.89	2325.55	1181.09	1923.14	0.377725	-0.593814	0.592097	0.595234
118.078	4.04126	C9H10	1	alpha-Methylstyrene	5	0	26054.4	33337.7	26872.5	11040	14974.6	2399.78	0.355624	0.0446046	0.465915	0.893288
173.12	4.10134	C12H15N	2	1-Methyl-4-phenyl-1,2,3,6-tetrahydropyridine	7	0	2107.41	2671.92	2124.07	1054.49	1051.68	1141.94	0.342405	0.0113582	0.477106	0.9836
259.121	7.17981	C15H17NO3	1	Norsanguinine	7	0	1199.75	1515.15	0	211.591	202.174	-	0.336723	-	0.0746382	-
356.21	3.79319	C21H28N2O3	1	WIN I(S)	5	0	78011.4	98142.7	74730.5	28729.3	20678.2	6033.04	0.331195	-0.0619885	0.302868	0.836394
290.156	12.2213	C29H40N8O5	1	Hordatine B	7	0	9664.83	11953.3	4632.55	7984.49	6176.57	3208.05	0.306589	-1.06094	0.667171	0.307941
161.069	8.91606	C6H11NO4	10	2,2'-Iminodipropanoate	5	0	5162.3	6363.71	12135.4	470.215	938.416	2197.84	0.301854	1.23314	0.0776785	0.00649089
212.009	11.3835	C5H9O7P	3	P-DPD	7	0	11799.1	14510.1	25040	3349.07	2420.04	5555.49	0.298375	1.08556	0.241897	0.00981808
335.25	3.75532	C17H37NO3S	1	lauryl sulfobetaine	5	0	174.108	214.039	76.1443	-	-	-	0.297894	-1.19317	-	-
143.058	12.4909	C6H9NO3	1	Vinylacetylglycine	7	0	16265.5	19818.2	14300.7	1761.63	17257.7	2498.27	0.285014	-0.185733	0.709069	0.25106
398.243	3.75785	C18H39O7P	1	Tris(butoxyethyl)phosphate	5	0	2765.26	3369.15	2784.85	1032.33	692.556	651.357	0.284966	0.0101843	0.37391	0.975622
393.23	3.85138	C25H31NO3	2	2,2-Dimethyl-3-(4-methoxyphenyl)-4-ethyl-8-(1-pyrrolidinylmethyl)- 2H-1-benzopyran-7-ol	5	0	2353.14	2819.72	2193.35	239.435	879.134	462.564	0.260964	-0.101454	0.372261	0.569166
83.9615	12.037	HO3Cl	1	Chlorate	7	0	6056.09	7235.8	7826.71	1482	4555.01	4562.69	0.256766	0.370019	0.650621	0.505317
103.063	7.48179	C4H9NO2	15	HBA	7	0	7964.65	9293.4	7508.34	326.021	2431.7	760.805	0.222594	-0.0851176	0.355534	0.331153
306.199	3.84721	C19H27FO2	2	16alpha-Fluoro-17alpha-hydroxyandrost-4-en-3-one	5	0	9112.14	10535.4	5709.28	3933.68	3876.77	1378.69	0.209382	-0.674481	0.624714	0.183063
278.151	3.85156	C16H22O4	7	2-Ethylhexyl phthalate	5	0	8770.48	10128.6	11520.4	2736.09	5481.11	8705.07	0.207707	0.393463	0.678389	0.582701
193.041	10.4055	C6H11NO4S	1	&gamma;-thiomethyl glutamate	5	0	2535.66	2889.35	3168.42	404.45	483.131	803.409	0.188384	0.3214	0.305738	0.225589
359.245	9.11471	C22H33NO3	2	Ajaconine	7	0	1661.43	1870.85	1725.19	207.882	917.638	821.109	0.171264	0.0543256	0.683761	0.888875
183.162	6.30078	C11H21NO	1	Tecostanine	5	0	2155.08	2422.06	2046.55	327.742	514.135	354.225	0.168494	-0.0745448	0.420542	0.668762
222.074	18.6368	C8H14O7	3	2&beta;-deoxy Kdo	7	0	2577.92	2877.17	2660.59	258.771	552.26	300.812	0.158445	0.0455404	0.378851	0.691709
371.304	4.59453	C21H41NO4	2	Tetradecanoylcarnitine	5	0	541.287	602.728	4031.23	448.035	415.732	565.776	0.155112	2.89675	0.847339	9.50474e-05
158.058	4.05338	C7H10O4	5	Dimethyl citraconate	5	0	3537.45	3927.25	3700.16	926.11	1111.73	279.309	0.150811	0.0648773	0.610031	0.755532
792.55	3.80704	C42H81O11P	1	acyl phosphatidylglycerol (n-C12:0)	5	0	5357.04	5917.47	2838.97	3527.93	2334.02	1431.37	0.143545	-0.916069	0.801208	0.257097
136.039	12.1321	C5H4N4O	3	allopurinol	7	0	77388.2	85431.8	201921	34763.9	30660.8	203733	0.142659	1.3836	0.740577	0.310258
139.063	14.1846	C7H9NO2	3	Gabaculine	5	0	5093.94	5617.68	5069.83	614.685	2889.45	1370.62	0.141192	-0.0068449	0.744546	0.975872
369.23	3.71474	C23H31NO3	1	3-Hydroxy-2-(4-morpholinylmethyl)estra-1,3,5(10)-trien-17-one	5	0	149.286	163.086	70.6236	175.775	-	-	0.127552	-1.07986	-	-
143.058	16.6125	C6H9NO3	1	Vinylacetylglycine	7	0	8472.04	9252.94	12174.9	2167.97	4599.91	6884.36	0.127203	0.523125	0.773147	0.368977
311.123	12.7301	C12H17N5O5	2	1-7-Dimethylguanosine	5	0	10429	11315.9	7334.03	3034.34	5124.15	3359.45	0.117759	-0.507915	0.778074	0.221007
143.058	7.71814	C6H9NO3	1	Vinylacetylglycine	7	0	3776.95	4096.99	2748.56	202.291	2385.63	688.583	0.117342	-0.458547	0.806301	0.0532449
95.9878	7.88426	CH4O3S	1	Methanesulfonic acid	7	0	59764.2	64364.6	57532.9	3243.09	7188.93	12918.7	0.106988	-0.0548924	0.305668	0.757355
118.027	17.9555	C4H6O4	7	Erythrono-1-4-lactone	5	0	20095.9	21485.3	78927.3	5154.69	13818.6	108933	0.0964439	1.97362	0.860147	0.359319
195.111	19.7794	C7H17NO5	1	N-methyl glucamine	7	0	337608	355575	360024	48595.2	25640.3	17615.3	0.0748058	0.0927428	0.544699	0.43741
306.037	10.5382	C14H10O8	2	2-Protocatechoylphloroglucinolcarboxylate	5	0	1545.41	1623.32	4862.46	360.22	367.012	1493.07	0.0709606	1.6537	0.772113	0.0182258
133.02	7.84832	C4H7NO2S	1	L-thiazolidine-4-carboxylate	7	0	37093.1	38776.1	17616.5	3135.93	5432.75	4902.21	0.0640185	-1.07422	0.615463	0.00103907
132.042	20.5278	C5H8O4	16	methylsuccinate	7	0	4941.56	5153.27	6052.23	1183.81	2379.86	1984.9	0.0605221	0.2925	0.880483	0.381514
146.094	4.40734	C7H14O3	8	ethyl-(2R)-methyl-(3S)-hydroxybutanoate	7	0	1091.25	1127.88	1072.83	390.655	410.9	65.6754	0.0476315	-0.0245623	0.901422	0.931469
92.0294	10.7746	C3H8OS	2	methylmercaptoethanol	7	0	8814.75	9082.13	8020.5	398.671	1433.36	1435.98	0.0431105	-0.136228	0.740103	0.355132
114.007	11.8297	C3H2N2O3	1	parabanate	5	0	11026.8	11299.9	13189.1	1809.09	1903.96	2453.67	0.0353014	0.258337	0.842127	0.20994
198.064	8.09404	C8H10N2O4	2	(S)-2-Amino-3-(3-hydroxy-4-oxo-4H-pyridin-1-yl)propanoate	5	0	2602.19	2625.91	6268.17	495.611	224.645	1764.94	0.0130921	1.26832	0.934537	0.0212747
189.079	10.6017	C11H11NO2	6	3-Indolepropionicacid	5	0	3814.37	3847.46	9234.43	585.627	1276.92	2369.35	0.0124627	1.27558	0.964574	0.0166063
94.0417	7.56163	C6H6O	2	Arene oxide	7	0	44662.7	44587.7	69028.6	11413.3	16815.5	2540.42	-0.00242393	0.628124	0.994384	0.0208661
223.106	13.5187	C8H17NO6	1	N-acetyl -D- glucosaminitol	5	0	3386.63	3331.42	3434.97	671.399	914.993	106.222	-0.0237128	0.0204461	0.925938	0.895518
163.084	21.6622	C6H13NO4	9	D-Quinovosamine	7	0	2012.45	1977.86	2515.05	498.006	1441.58	1200.4	-0.0250145	0.321635	0.966156	0.482382
301.058	12.5775	C10H12ClN5O4	1	5'-chloroformycin	5	0	7127.32	6994.07	28281.9	1272.65	2222.75	7016.27	-0.0272283	1.98845	0.921355	0.00797599
471.018	4.4408	C16H15ClN5O6PS	1	Cl-phenyl cAMP	7	0	70748.5	69322	72884.1	2984.08	16659.8	8573.71	-0.0293848	0.0429062	0.876263	0.664265
354.058	7.17208	C15H14O10	1	2-Caffeoylisocitrate	7	0	846805	825357	780182	282055	256860	235431	-0.0370106	-0.11822	0.914172	0.729666
86.0368	4.59591	C4H6O2	7	1,4-Lactone	7	0	9004.76	8771.64	8213.82	609.612	1887.56	484.23	-0.0378414	-0.132635	0.826858	0.0908499
257.101	12.7252	C10H15N3O5	1	5-Methylcytidine	7	0	11530.6	11224.1	12194.7	4001.5	6725.2	1288.95	-0.0388683	0.0807794	0.940668	0.769452
130.099	4.29096	C7H14O2	21	Ethyl isovalerate	5	0	42430.2	41255.6	30086.7	3668.32	6341.86	3593.68	-0.0405022	-0.495967	0.761944	0.00298171
122.048	12.0888	C6H6N2O	4	Picolinamide	5	0	194753	186978	141735	24228	27329.6	45311.3	-0.0587753	-0.458444	0.685344	0.0990657
311.116	12.7297	C18H17NO4	3	Actinodaphnine	5	0	2652.3	2544.06	2375.48	869.545	1103.63	739.032	-0.0601094	-0.159025	0.882874	0.645207
112.016	13.4831	C5H4O3	4	2-Furoate	7	0	4715.44	4519.64	10136.9	1585.03	2037.01	12039.6	-0.0611847	1.10415	0.88467	0.435687
282.107	8.39728	C10H14N6O4	1	2-Aminoadenosine	5	0	1751.41	1675.13	1617.11	442.022	251.584	359.286	-0.0642429	-0.115098	0.776868	0.654587
116.084	4.5647	C6H12O2	24	4-Hydroxyhexan-3-one	7	0	150572	143389	139359	4412.26	15420.8	9972.56	-0.0705136	-0.11165	0.42796	0.106661
214.095	13.5431	C9H14N2O4	1	Pyrimidine nucleoside	5	0	10581.2	10068	12491.5	4606.71	4997.11	2826.71	-0.0717221	0.239439	0.884949	0.511346
79.0421	12.0709	C5H5N	1	Pyridine	7	0	27791.6	26407.4	26821.8	6507.03	7412.35	7276.15	-0.0737029	-0.0512438	0.788549	0.849134
134.073	4.06298	C9H10O	5	Phenylacetone	5	0	4717.3	4457.3	3712.68	1686.63	1979	942.731	-0.0817908	-0.345501	0.848262	0.348832
335.133	12.8147	C12H21N3O8	3	N4-(Acetyl-beta-D-glucosaminyl)asparagine	5	0	122009	113950	127211	41590	61306.9	40789.2	-0.0985905	0.0602324	0.835922	0.864141
118.027	19.2305	C4H6O4	7	D,L-malic semialdehyde	5	0	16467.3	15186.8	32366.8	4975.12	11176.7	28655.6	-0.116789	0.974907	0.844074	0.35006
343.252	3.59826	C22H33NO2	6	Cuauchichicine	5	0	874.153	804.492	3199.23	355.284	186.208	1255.55	-0.119809	1.87177	0.74388	0.029655
149.069	10.5951	C5H11NO4	2	4-amino-4-deoxy-L-arabinose	5	0	6111.96	5607.12	8186.49	390.01	798.334	1254.35	-0.124375	0.421611	0.314439	0.0400052
228.148	9.85352	C11H20N2O3	3	L-isoleucyl-L-proline	5	0	8252.01	7539.1	7200.03	1180.6	1974.73	2222.34	-0.130353	-0.196744	0.563106	0.444624
205.095	13.1644	C8H15NO5	3	N-Acetyl-D-fucosamine	5	0	3832.13	3500.97	3863.01	1126.09	1000.71	737.569	-0.130393	0.0115805	0.675789	0.96512
192.09	7.33015	C10H12N2O2	8	5'-Hydroxycotinine	5	0	35424.3	32046	41229.8	4539.54	8300.71	6593.13	-0.144594	0.218948	0.509378	0.20318
101.12	16.7704	C6H15N	3	Hexylamine	7	0	3728.68	3359.9	3658.81	408.581	279.437	618.01	-0.150247	-0.0272941	0.193133	0.857513
354.053	4.62996	C16H16N2O3Cl2	1	WIN56291	5	0	66188.7	59392.4	63459.3	16931.4	7933.57	17062.6	-0.156307	-0.0607518	0.505224	0.827895
181.041	10.9125	C5H11NO4S	1	DL-Methionine sulfone	5	0	9963.96	8933.38	5057.99	2258.32	2422.15	1503.38	-0.157513	-0.978155	0.556684	0.0141642
132.069	4.77044	C8H8N2	1	Indoleamine	7	0	5412.12	4843.83	3529.79	3172.85	662.023	1153.09	-0.160045	-0.616611	0.747285	0.330632
163.084	22.8174	C6H13NO4	9	1,5-dideoxy-1,5-imino-D-galactitol	7	0	1430.52	1280.26	1452.41	387.857	651.625	563.5	-0.160103	0.0219107	0.708591	0.951303
367.147	9.66922	C14H25NO10	3	N-Acetyl-6-O-L-fucosyl-D-glucosamine	5	0	12062.7	10794.1	5371.52	4385.3	2532.59	1123.52	-0.160317	-1.16715	0.638461	0.0512433
537.105	4.5944	C30H19NO9	1	Dynemicin A	5	0	21306.7	19001.2	18771.2	4658.14	3834.44	5796.86	-0.165221	-0.182787	0.474706	0.521869
130.063	4.52	C6H10O3	18	Ethyl 3-oxobutanoate	7	0	4277542	3.81134e+06	3.50524e+06	743210	1.00461e+06	651422	-0.166482	-0.28727	0.486097	0.169944
127.063	18.4576	C6H9NO2	7	L-Baikiain	7	0	6669	5919.09	7870.12	730.714	948.849	1206.12	-0.172096	0.238916	0.259928	0.149907
653.32	3.76824	C37H43N5O6	1	A 80987	5	0	13152	11617.1	11321.5	10014.2	3812.47	2620.07	-0.179036	-0.216211	0.789248	0.744353
188.127	19.5148	C7H16N4O2	5	Ngamma-Monomethyl-L-arginine	7	0	3857.95	3405.4	4554.43	557.26	996.788	677.607	-0.180009	0.239437	0.46607	0.165274
503.309	3.53017	C25H45NO9	1	Pederin	5	0	1785.07	1574.86	849.433	1039.9	1432.36	450.385	-0.180756	-1.07141	0.82089	0.172508
145.053	7.33611	C9H7NO	7	3-Methyleneoxindole	5	0	12726.3	11182	8637.62	4771.71	2091.32	3515.48	-0.186635	-0.559105	0.584367	0.220997
267.057	10.369	C12H13NO4S	1	Oxycarboxin	7	0	6278.47	5502.32	15163.9	1345.65	1693	3583.04	-0.190375	1.27216	0.501187	0.0107705
169.085	8.02162	C7H11N3O2	5	Nalpha-Methylhistidine	5	0	5454.46	4767.32	6251.72	1260.09	683.977	1625.81	-0.194256	0.196819	0.385173	0.469425
124.064	5.21514	C6H8N2O	2	N-Propanoylimidazole	7	0	8714.51	7607.15	7999.91	914.309	1034.37	1078.33	-0.196063	-0.123435	0.160524	0.352072
976.379	9.83418	C44H64O24	2	Crocin	5	0	14734.5	12786.6	13989.1	1120.02	1665.75	223.413	-0.204559	-0.0748913	0.107193	0.2768
173.044	11.3925	C5H7N3O4	1	L-azaserine	5	0	6750.48	5854.96	6346.98	2505.5	1880.68	1206.96	-0.205332	-0.088921	0.58984	0.785076
127.063	23.0064	C6H9NO2	7	L-Baikiain	7	0	5203.49	4505.43	5952	1987.33	1556.89	1452.31	-0.207815	0.193896	0.60134	0.567334
141.042	13.266	C10H12N5O5	1	adenosine-N-oxide	7	0	3899.99	3357.94	3040.55	624.642	847.449	1434.49	-0.215896	-0.359137	0.346137	0.332247
116.047	4.77241	C5H8O3	9	ethylpyruvate	7	0	1.6825e+06	1.43947e+06	1.51434e+06	276432	527725	244821	-0.225073	-0.151917	0.455286	0.398006
145.053	5.72423	C9H7NO	7	1(2H)-Isoquinolinone	5	0	3429.81	2928.32	1775.3	691.775	1083.77	211.542	-0.228053	-0.950065	0.470005	0.0134272
268.079	13.0129	C9H16O9	4	2(alpha-D-Mannosyl)-D-glycerate	5	0	39928.8	33752	35795.9	22833.1	26679.4	14444.9	-0.242456	-0.157634	0.737297	0.771825
300.028	8.57854	C15H8O7	2	Pseudopurpurin	7	0	700.714	590.82	694.971	194.838	223.105	155.352	-0.246107	-0.011873	0.486589	0.964804
127.063	21.9704	C6H9NO2	7	Guvacine	7	0	7434.29	6230.82	8896.73	3342.05	2189.16	3176.65	-0.254774	0.25908	0.572299	0.549323
173.069	19.3476	C7H11NO4	6	5-Deoxy-5-aminoshikimic acid	7	0	1564.1	1308.53	1505.28	621.294	835.546	713.74	-0.257384	-0.0553008	0.642328	0.905198
261.041	12.6462	C9H12NO6P	2	Phosphotyrosine	5	0	3018.18	2521.28	4096.12	288.004	1272.06	556.042	-0.259519	0.440582	0.496767	0.0217319
145.074	21.0507	C6H11NO3	9	5-hydroxy-pipecolate	5	0	2387.94	1981.78	2172.63	96.701	622.912	847.126	-0.268967	-0.136326	0.284153	0.647467
266.155	3.51289	C12H26O4S	1	sodium dodecyl sulfate	7	0	69961.3	57349.1	179277	26922.1	21474	17733	-0.286787	1.35756	0.4928	0.000913167
242.019	13.9108	C6H11O8P	2	D-myo-Inositol 1,2-cyclic phosphate	7	0	204716	167718	193152	50466.1	50905.4	120142	-0.287586	-0.0838849	0.341742	0.867703
95.9978	12.068	CH5O3P	1	methylphosphonate	7	0	2374.51	1935.42	2115.38	184.582	285.564	388.673	-0.29498	-0.166709	0.0480555	0.290657
171.089	13.2124	C8H13NO3	2	Crotanecine	5	0	5507.27	4480.11	5160.72	1668.25	772.706	778.235	-0.297802	-0.0937651	0.323239	0.724599
282.095	13.0808	C10H18O9	1	Xylobiose	5	0	9229.88	7484.19	9400.79	5554.25	3359.39	2216.83	-0.302465	0.0264712	0.614025	0.957204
380.105	11.2114	C17H20N2O6S	1	Methicillin	7	0	2482.4	2011.13	2256.46	441.358	597.194	225.498	-0.303728	-0.137672	0.255197	0.408431
100.052	12.1446	C5H8O2	18	5-Valerolactone	5	0	20547.9	16642.6	8196.13	4208.87	4481.83	3618.73	-0.304107	-1.32598	0.251168	0.00456583
157.074	12.9796	C7H11NO3	3	3-Methylcrotonylglycine	5	0	11416.6	9225.79	11515.8	4586.99	2416.95	2602.19	-0.307384	0.0124808	0.440258	0.971522
138.079	13.6991	C7H10N2O	2	4-Hydroxymethylphenylhydrazine	5	0	3588.29	2885.45	2810.49	894.31	669.458	258.178	-0.314501	-0.352476	0.258547	0.180181
100.016	13.209	C4H4O3	1	2-oxobut-3-enanoate	5	0	43713.6	35009.8	21310.1	5071.68	5527.51	9522.84	-0.320323	-1.03655	0.0597238	0.0107349
163.085	18.8055	C6H13NO4	9	D-Fucosamine	5	0	4733.65	3779.97	9977.45	900.534	1802.94	6632.41	-0.324579	1.07572	0.392855	0.211937
173.999	5.2539	C6H6O4S	2	Phenol sulfate	5	0	3154.52	2512.51	3243.12	932.581	899.391	928.501	-0.328291	0.039963	0.359978	0.897288
122.084	13.6465	C7H10N2	2	2,4-Diaminotoluene	5	0	4165.16	3300.2	3517.76	1730.52	391.328	599.28	-0.335818	-0.243717	0.395369	0.521423
221.036	11.7578	C7H11NO5S	1	S-(3-oxo-3-carboxy-n-propyl)cysteine	5	0	2069.82	1633.44	3976.62	1490.63	231.815	925.101	-0.341588	0.942038	0.601743	0.081617
136.074	10.3875	C5H12O4	2	D-Apiitol	5	0	3713.22	2929.49	3374.76	846.952	825.245	534.165	-0.342021	-0.137885	0.233263	0.528686
87.0323	7.88466	C3H5NO2	3	2-Oxazolidinone	5	0	12267.7	9621.28	8072.2	3034.46	1844.86	1231.47	-0.35057	-0.603836	0.196862	0.063068
237.085	13.4479	C8H15NO7	4	N-Acetyl-D-glucosaminate	5	0	16476.2	12824.7	14153.6	7598.93	5360.12	4653.37	-0.361461	-0.219212	0.465341	0.624527
202.143	18.0412	C8H18N4O2	3	NG,NG-Dimethyl-L-arginine	5	0	82712.6	64129.2	86680.1	21520.5	16395.4	19276.5	-0.367126	0.0675937	0.221916	0.792906
185.995	14.8587	C5H3N4O2Cl	1	8-Chloroxanthine	7	0	600.902	465.689	3583.24	139.028	141.033	1525.62	-0.367764	2.57606	0.221073	0.0291709
193.06	8.26183	C7H15NOS2	1	6-methylthiohexylhydroximate	5	0	3481.38	2669.85	3171.4	871.165	767.154	516.817	-0.382901	-0.134536	0.212302	0.567912
245.162	8.21696	C12H23NO4	4	N-(octanoyl)-L-homoserine	5	0	11783	9004.77	9891.31	4327.75	3199.77	2059.84	-0.387942	-0.25247	0.344953	0.471226
85.0528	13.2696	C4H7NO	2	Acetone cyanohydrin	5	0	14722.1	11218.3	10744.6	2415.5	1924.76	654.702	-0.39213	-0.454374	0.065944	0.0414962
89.0114	12.2615	C2H3NO3	1	Oxamate	5	0	34230.4	26023.9	29335.4	3043.44	5516.68	6477.48	-0.395441	-0.222638	0.0512263	0.239011
103.027	12.0065	C3H5NO3	4	2-Aminomalonate semialdehyde	5	0	23253.8	17614.5	18950.8	1397.08	5510.52	3158.48	-0.400706	-0.295204	0.131035	0.0653863
85.0528	7.62887	C4H7NO	2	Acetone cyanohydrin	5	0	2704.5	2047.64	1722.43	564.985	440.942	303.37	-0.401399	-0.650912	0.119391	0.0312658
175.084	8.96806	C7H13NO4	3	alpha-aminopimelate	5	0	2271.81	1718.86	1707.06	540.854	387.541	195.971	-0.402391	-0.412329	0.152653	0.1253
125.048	13.6041	C6H7NO2	4	3-Hydroxyaminophenol	5	0	38376.4	28979.2	27245.5	16201.9	10612.8	8457.98	-0.405199	-0.4942	0.375013	0.28292
90.043	7.63656	C2H6N2O2	2	Methylazoxymethanol	5	0	3350.59	2522.09	1951.75	663.065	681.784	334.82	-0.409795	-0.779648	0.132129	0.0162856
133.074	12.6342	C5H11NO3	4	1-deoxyxylonojirimycin	5	0	10358.1	7792.89	7553.85	716.92	863.34	1005.1	-0.410534	-0.455481	0.0041351	0.00503711
265.131	8.43697	C14H19NO4	2	N(alpha)-Benzyloxycarbonyl-L-leucine	5	0	1543.04	1157.59	1196.31	516.893	382.551	119.09	-0.41465	-0.367191	0.279457	0.274317
127.063	19.8288	C6H9NO2	7	alpha-(Methylenecyclopropyl)glycine	7	0	22004.5	16422.6	26548.3	6555.52	4125.01	9808.87	-0.422116	0.270823	0.208452	0.474447
147.089	10.2542	C6H13NO3	2	N-hydroxyisoleucine	5	0	21786.8	16209	20827.5	2217.11	2621.27	2331.36	-0.426657	-0.0649657	0.0181706	0.572788
197.08	8.47489	C8H11N3O3	3	N-Acetyl-L-histidine	7	0	288345	214346	238010	97252	83196.1	43316	-0.427853	-0.276772	0.292485	0.396151
243.184	4.27715	C13H25NO3	1	N-Undecanoylglycine	7	0	11104.5	8188.07	5715.22	11158.6	7811.56	6462.16	-0.439554	-0.958268	0.685119	0.442752
155.058	18.0791	C7H9NO3	5	trans-2,3-dihydro-3-hydroxyanthranilate	5	0	1987.71	1465.19	1827.47	612.847	496.135	351.851	-0.440021	-0.121261	0.235271	0.670008
374.136	9.89852	C20H22O7	15	Kievitone hydrate	5	0	352655	259003	290588	42093.7	42979.9	41806.1	-0.445288	-0.279279	0.0207691	0.081334
304.121	8.29756	C19H16N2O2	1	Ceceline	5	0	84922.3	62245.1	51633.1	19716.3	22515	23919.5	-0.448184	-0.717847	0.18128	0.0769942
189.111	13.0659	C7H15N3O3	1	L-Homocitrulline	5	0	2573.4	1884.05	2722	980.634	804.386	1143.28	-0.449838	0.0809906	0.320278	0.850245
163.056	16.3051	C14H18N2O7	3	Humilixanthin	7	0	11319.4	8282.19	13591.1	3158.1	3586.34	3893.91	-0.450708	0.26387	0.251448	0.401163
278.067	11.8625	C9H15N2O6P	1	Pyrimidine 5'-deoxynucleotide	5	0	10857.5	7933.15	9909.73	3740.9	2743.49	2399.37	-0.452729	-0.131778	0.258211	0.687094
348.107	13.0134	C15H16N4O6	2	Reduced riboflavin	7	0	3498.76	2534.55	2551.91	752.176	1887.37	982.402	-0.465119	-0.455269	0.397182	0.180075
231.111	7.80156	C10H17NO5	3	Suberylglycine	5	0	1613.58	1166.31	688.112	315.9	227.064	158.032	-0.468313	-1.22955	0.0655442	0.00481298
269.105	5.68166	C16H15NO3	1	alpha-(p-Methoxyphenyl)-6-methyl-2-pyridineacrylic acid	5	0	1385.53	994.5	849.525	308.41	142.065	52.997	-0.4784	-0.705714	0.0792328	0.038158
117.99	11.741	C3H2O5	1	Oxomalonate	5	0	4532.14	3247.17	3163.47	531.05	555.702	458.097	-0.48101	-0.518683	0.0155929	0.00829617
95.9879	12.9119	CH4O3S	1	Methanesulfonic acid	7	0	278721	198712	294712	17942.8	69558.7	16116.9	-0.488144	0.0804805	0.101794	0.233613
192.09	4.85703	C10H12N2O2	8	Oxoamide	5	0	6102.4	4348.14	9076.27	861.918	633.739	691.98	-0.488977	0.572724	0.0190524	0.00195734
150.054	8.17906	C6H6N4O	1	1-Methylhypoxanthine	7	0	18269.4	12993.2	14557.1	2563.9	3214.5	2441.76	-0.491667	-0.327699	0.0444258	0.080928
248.053	11.0524	C9H12O8	1	pentane-1,3,4,5-tetracarboxylate	5	0	6578.33	4670.69	6318.86	683.343	926.276	854.15	-0.494087	-0.0580569	0.0182361	0.652761
71.0735	11.675	C4H9N	2	3-Buten-1-amine	7	0	1.58095e+06	1.11365e+06	1.36646e+06	210343	286564	116656	-0.505502	-0.210345	0.0424263	0.138503
79.9663	13.5635	[PO3]3-	1	Phosphite	5	0	7393.39	5177.53	63201.4	1562.6	1025.77	16170.4	-0.513971	3.09565	0.0621052	0.00594867
222.089	4.09409	C12H14O4	8	Apiole	5	0	28455.1	19917.7	22307.3	6556.45	4040.44	3764.68	-0.514636	-0.351166	0.0775041	0.167442
159.126	11.9714	C8H17NO2	4	DL-2-Aminooctanoicacid	5	0	8262.36	5770.72	7752.39	1085.12	1486.21	1992.07	-0.517801	-0.0919118	0.0384886	0.67322
112.988	11.7411	H4NO4P	1	O-Phosphorylhydroxylamine	5	0	4448.43	3106.42	3029.99	557.105	181.866	605.26	-0.51804	-0.553981	0.0127432	0.0138055
102.079	13.7025	C4H10N2O	2	&gamma;-aminobutyramide	7	0	11698.3	8146.82	9725.24	2475.64	2148.65	1152.88	-0.521984	-0.266488	0.0742821	0.218052
84.0436	7.6174	C2H4N4	1	3-Amino-1,2,4-triazole	5	0	2295.52	1597.65	1569.75	322.042	319.616	337.536	-0.52287	-0.548283	0.0217705	0.0208719
131.095	19.2813	C6H13NO2	12	D-Leucine	7	0	42859.1	29818.9	146395	27188.8	21818.3	147378	-0.523374	1.77219	0.483937	0.255542
191.08	8.66496	C7H13NO5	1	2-amino-3,7-dideoxy-D-threo-hept-6-ulosonate	5	0	1222.16	849.888	585.504	167.135	77.3773	72.7318	-0.52409	-1.06168	0.0139214	0.00202
173.116	10.8803	C7H15N3O2	2	&epsilon;-guanidinocaproate	5	0	5350.48	3718.2	4758	1237.25	1228.18	1338.46	-0.525061	-0.169313	0.110285	0.539844
197.08	5.4074	C8H11N3O3	3	Methyl5-(but-3-en-1-yl)amino-1,3,4-oxadiazole-2-carboxylate	7	0	87226.1	60597.5	60749.4	11849.5	18863.6	21110	-0.525501	-0.52189	0.0618456	0.0835872
88.0161	11.7384	C3H4O3	3	3-Hydroxypropenoate	5	0	312418	216727	186588	57731.7	45289.4	23257.8	-0.527603	-0.743624	0.0423281	0.0159662
243.183	7.10916	C13H25NO3	1	N-Undecanoylglycine	7	0	2648.52	1818.21	850.469	2319.84	1556.69	1133.09	-0.542669	-1.63886	0.576946	0.23057
113.944	11.7513	H2O3S2	1	H2S2O3	5	0	5172.08	3531.58	3476.59	795.713	503.613	580.768	-0.550432	-0.573073	0.0171808	0.0158475
155.058	19.7607	C7H9NO3	5	2,3-dihydro-3-hydroxy-anthranilate	5	0	1724.24	1176.19	1659.46	444.392	406.873	513.317	-0.551842	-0.0552469	0.119132	0.855082
146.105	10.3791	C6H14N2O2	8	mildronate	7	0	48149.4	32838.6	37304.6	8619.53	18276.7	19345.8	-0.552124	-0.368164	0.199804	0.36178
251.101	11.6218	C9H17NO7	1	Muramic acid	5	0	19778.7	13462.2	9497.05	12971.7	7122.41	2680.93	-0.555035	-1.0584	0.434974	0.211303
467.388	3.95861	C30H49N3O	1	Lucidine B	5	0	12299.2	8360.53	6424.13	13253.3	4050.17	7052.32	-0.556902	-0.936995	0.603701	0.472376
163.085	19.9631	C6H13NO4	9	DMDP	7	0	3773.29	2548.75	6174.15	1063.13	1348.89	4910.53	-0.566032	0.710419	0.206363	0.404214
118.038	11.7463	C3H6N2O3	2	Allophanic acid, methyl ester	5	0	4242.29	2855.88	3179.84	497.252	212.259	560.052	-0.570907	-0.415891	0.00658363	0.0301319
242.094	7.94506	C15H14O3	10	Equol	7	0	14251.1	9585.1	8322.46	18691.8	12211.7	10172.8	-0.572205	-0.775988	0.692782	0.603236
147.035	10.913	C5H9NO2S	1	Thiomorpholine 3-carboxylate	5	0	3192.66	2140.13	2939.89	576.032	657.812	342.667	-0.577061	-0.118995	0.0534683	0.485435
79.9262	11.7486	BrH	1	Br-	5	0	25238.5	16893	21030.6	4186.98	4165.63	2939.14	-0.579204	-0.263135	0.0301155	0.156733
163.084	13.4747	C6H13NO4	9	1-deoxynojirimycin	5	0	97281.4	64995.2	73749.9	16277.8	11506.5	8694.16	-0.581831	-0.399522	0.020571	0.0555883
193.04	11.7578	C6H11NO4S	1	&gamma;-thiomethyl glutamate	5	0	7799.02	5194.27	3594	2264.67	711.737	276.119	-0.586372	-1.1177	0.101037	0.0329378
111.032	20.432	C5H5NO2	7	3,4-Dihydroxypyridine	5	0	5345.75	3546.11	4657.21	366.303	601.017	691.733	-0.592157	-0.198926	0.00381628	0.144478
85.0527	11.8971	C4H7NO	2	2-Pyrrolidinone	5	0	3516.79	2325.89	2478.01	371.318	457.989	488.724	-0.596477	-0.505076	0.00742416	0.0164331
133.02	13.3912	C4H7NO2S	1	L-thiazolidine-4-carboxylate	5	0	6860.2	4522.9	6433.76	3830.01	2017.23	2869.39	-0.601003	-0.0925887	0.334127	0.864866
176.047	4.09927	C10H8O3	4	Herniarin	7	0	34402.5	22680.4	23303.5	9275.83	7572.1	4454.95	-0.601066	-0.561966	0.0999053	0.0922034
118.045	11.7415	C5H10OS	1	3-dimethylsulfoniopropionaldehyde	5	0	4366.3	2855	2987	638.571	290.849	657.205	-0.612921	-0.547716	0.0113377	0.0237111
257.069	11.8686	C14H11NO4	1	N-Benzoyl-4-hydroxyanthranilate	5	0	27082.7	17685.6	43881.3	7866.73	3639.07	5025.75	-0.614796	0.696236	0.0923091	0.0150433
154.012	6.04563	C4H10O2S2	3	Dithiothreitol	7	0	881.001	575.278	2.1053e+06	295.133	90.1709	592902	-0.614884	11.2226	0.12742	0.00575101
191.094	12.3577	C11H13NO2	1	5-Methoxytryptophol	5	0	5212.34	3386.25	4841.73	1366.51	227.316	1424.75	-0.622242	-0.106408	0.0736349	0.720255
146.105	8.96098	C6H14N2O2	8	mildronate	7	0	43076.4	27898.6	32730.1	6652.96	16484.4	13524.4	-0.626706	-0.396277	0.163757	0.236011
110.019	11.7509	C6H6S	1	thiophenol	5	0	3686.8	2384.14	2461.89	536.203	201.426	673.67	-0.628902	-0.582601	0.0115339	0.0310036
87.0322	18.4809	C3H5NO2	3	aminoacrylate	7	0	4481.3	2884.58	5611.13	2708.5	743.491	3193.1	-0.635554	0.324375	0.328309	0.609352
108.069	13.7934	C6H8N2	3	Phenylhydrazine	5	0	6813.12	4358.95	5441.83	878.49	1082.13	827.529	-0.644335	-0.324225	0.0133785	0.0636074
101.048	22.2728	C4H7NO2	5	L-Azetidine 2-carboxylic acid	7	0	12073.6	7652.74	11347.7	1257.13	1828.98	2455.15	-0.657811	-0.089463	0.00926443	0.623663
154.038	11.9648	C6H6N2O3	2	3-Imidazole-2-oxopropanoate	5	0	3925.38	2481.45	3484.12	649.434	366.991	617.704	-0.661648	-0.172036	0.0130209	0.36292
173.048	7.82099	C10H7NO2	4	2-Quinolinecarboxylic acid	5	0	4659.47	2944.94	1080.57	2184.91	1122.88	391.813	-0.661929	-2.10838	0.227949	0.0443387
157.11	10.7112	C8H15NO2	2	Homostachydrine	5	0	5149.35	3242.78	3643.3	1035.54	581.952	286.288	-0.66716	-0.499147	0.025723	0.0574948
113.011	11.7488	C4H3NO3	1	Nitrofuran	5	0	4657.34	2927.65	3305.8	551.24	297.015	572.573	-0.669764	-0.494508	0.00343321	0.014511
145.02	7.3266	C5H7NO2S	2	3,4-Dehydrothiomorpholine-3-carboxylate	5	0	17323.7	10807.9	9289.54	4975.47	2770.83	3932.36	-0.680659	-0.89907	0.0741942	0.0465243
161.051	11.9064	C6H11NO2S	1	allylcysteine	5	0	2873.05	1772.15	2812.21	676.361	131.623	680.618	-0.697087	-0.030877	0.0447167	0.903238
334.066	13.2379	C9H19O11P	4	sn-glycero-3-Phospho-1-inositol	5	0	10845.7	6510.13	14274.3	3021.16	2585.74	5180.72	-0.736368	0.396291	0.0730827	0.306381
147.035	13.2472	C5H9NO2S	1	Thiomorpholine 3-carboxylate	5	0	8157.1	4883.36	5679.73	3525.63	2919.57	1936.27	-0.740183	-0.522235	0.204219	0.276548
141.079	11.81	C7H11NO2	3	L-Hypoglycin	5	0	13583.5	8127.6	8164.72	1595.89	521.599	1758.93	-0.740957	-0.734383	0.00400828	0.00392945
147.09	11.3625	C6H13NO3	2	Fagomine	7	0	76401.7	45242.3	56141.5	21510.6	10888.8	13489.1	-0.755932	-0.444536	0.0550504	0.170896
89.0841	8.01981	C4H11NO	1	N-dimethylethanolamine	7	0	21769.3	12841.8	12346.6	4017.22	7232.53	5701.5	-0.76145	-0.818185	0.0870031	0.0395194
165.079	15.8942	C9H11NO2	7	norsalsolinol	5	0	26846	15818.7	44452.4	13852.2	4765.85	52635.1	-0.763074	0.727554	0.212244	0.55855
106.027	18.195	C3H6O4	2	L-Glycericacid	7	0	20145.5	11860	66183.6	6247.37	7712.56	71756.2	-0.764353	1.71601	0.148177	0.289849
157.11	13.0583	C8H15NO2	2	Lentiginosine	5	0	6405.33	3769.21	4372.58	1235.06	1321.2	1482.16	-0.765011	-0.550788	0.0269409	0.0811799
89.084	11.4203	C4H11NO	1	N-dimethylethanolamine	7	0	29464.4	17272	21397.3	5701.17	10698.5	6396.77	-0.770537	-0.46154	0.105705	0.109355
102.032	17.5086	C4H6O3	8	4-Hydroxycrotonicacid	7	0	111528	64246.8	215859	30657.7	44952.9	93625.4	-0.795703	0.952693	0.139468	0.108467
151.997	8.01807	C4H8O2S2	3	3-Mercapto-2-mercaptomethylpropanoate	7	0	755.934	433.557	431370	352.261	362.371	189046	-0.80204	9.15645	0.249224	0.0198236
101.048	13.3585	C4H7NO2	5	L-Azetidine 2-carboxylic acid	7	0	188027	107729	172328	38555.2	35188.7	26938.3	-0.803532	-0.125779	0.0219896	0.532062
126.079	7.39499	C12H20N4O2	1	Hexazinone	7	0	7231.75	4072.39	5532.82	1361.63	2180.82	2600.26	-0.828471	-0.38633	0.0570923	0.304383
204.112	10.8999	C9H12N6	1	Triethylenemelamine	7	0	3644.65	2040.01	2377.11	965.291	666.925	246.252	-0.837203	-0.616572	0.0383346	0.0747874
144.126	18.5829	C7H16N2O	2	N-Acetylcadaverine	7	0	16955	9312.06	18689.8	3345.21	3662.66	5905.86	-0.864539	0.140537	0.0218469	0.632117
187.121	13.6198	C9H17NO3	3	(E)-2-Butenyl-4-methyl-threonine	6	0	4349.97	2372.61	3239.95	1388.49	749.769	722.514	-0.874533	-0.425036	0.0581587	0.221285
157.11	11.7957	C8H15NO2	2	Homostachydrine	5	0	14324.3	7695.99	8379.64	4991.31	2221.29	3465.38	-0.896283	-0.773502	0.0700533	0.104019
194.058	4.10402	C10H10O4	12	Methyl caffeate	5	0	2955.2	1537.15	1961.92	855.344	1027	502.929	-0.942998	-0.590996	0.0795758	0.103391
283.324	8.02169	C19H41N	1	CTAB	7	0	4557.25	2355.17	6036.04	6801.39	693.483	7899.26	-0.95233	0.405439	0.564452	0.786357
214.194	3.77371	C13H26O2	23	CAI-1	7	0	7113.24	3661.35	3876.12	4419.77	1025.03	1458.15	-0.95813	-0.875894	0.216791	0.243071
143.094	11.613	C7H13NO2	2	Stachydrine	5	0	3331.3	1693.54	2277.2	1117.08	355.11	258.13	-0.976043	-0.548823	0.055336	0.154315
130.11	13.8753	C6H14N2O	2	&epsilon;-aminocaproamide	7	0	142903	71294	85401	22329.3	29769.3	34103.7	-1.00318	-0.742709	0.00979437	0.0356729
101.048	19.7785	C4H7NO2	5	L-Azetidine 2-carboxylic acid	7	0	22878.1	11222.3	17038.7	4410.62	4415.77	4509.15	-1.0276	-0.425148	0.00967797	0.113574
143.095	10.3068	C7H13NO2	2	Stachydrine	5	0	10663.3	5131.86	7199.45	1590.3	948.164	868.714	-1.0551	-0.566695	0.00202495	0.0141773
151.997	6.00117	C4H8O2S2	3	Oxidized dithiothreitol	7	0	922.358	440.558	2.91249e+06	449.838	348.817	644236	-1.066	11.6246	0.144502	0.0028597
237.084	12.1937	C8H15NO7	4	N-Acetyl-D-glucosaminate	5	0	3334.79	1586.12	2015.62	2678.9	540.146	228.807	-1.0721	-0.726371	0.284491	0.39787
163.084	15.4092	C6H13NO4	9	Deoxymannojirimycin	7	0	32821.2	15318.2	47360.7	13544	7593.53	11383.6	-1.09938	0.529061	0.0770645	0.152832
108.069	16.0539	C6H8N2	3	Phenylenediamine	7	0	3687.15	1695.83	3174.5	1487.58	381.528	1826.4	-1.12052	-0.215975	0.0713359	0.679192
165.065	11.8881	C6H7N5O	5	3-Methylguanine	7	0	14506.8	6667.43	2270.8	3954.62	1893.61	1026.05	-1.12152	-2.67546	0.020531	0.00645057
249.997	3.93899	C11H7N2OClS	1	Thienodolin	5	0	4074.81	1866.28	2970.78	4039.44	998.452	1772.23	-1.12656	-0.455893	0.358615	0.642274
320.052	13.4286	C8H17O11P	1	octulose 8-phosphate	7	0	7591.65	3446.9	92137.5	1609.91	1997.16	36988.4	-1.13911	3.6013	0.0190255	0.0195286
308.123	11.9343	C12H24N2O3S2	1	S-8-methylthiooctylhydroximoyl-L-cysteine	5	0	74384.3	33754	51280	48291.7	21151.6	22344.6	-1.13994	-0.536601	0.196207	0.431688
164.032	11.6698	C5H8O6	1	2-Dehydro-D-xylonate	5	0	3759.01	1690.3	261.83	910.535	647.341	-	-1.15307	-3.84365	0.012084	-
175.084	12.9069	C7H13NO4	3	Calystegin B2	7	0	8605.63	3860.37	5471.06	4275.87	1123.48	2811.27	-1.15654	-0.65346	0.110141	0.273258
201.136	7.23542	C10H19NO3	2	Capryloylglycine	5	0	2505.7	1109.71	688.149	807.127	715.903	696.38	-1.17503	-1.86442	0.0418657	0.0148004
136.039	13.296	C5H4N4O	3	2-hydroxypurine	5	0	53518.9	23439.3	50436.1	33298.2	3948.32	19356.9	-1.19112	-0.0855928	0.168165	0.879308
272.084	5.49655	C19H12O2	2	7,8-benzoflavone	5	0	25120.4	10862.2	8947.48	2819.34	4872.68	866.52	-1.20954	-1.48931	0.00433693	0.000716852
111.032	18.0604	C5H5NO2	7	3-hydroxy-4h-pyrid-4-one	5	0	10702.7	4583.41	6628.99	6022.22	1417.27	815.329	-1.22349	-0.691121	0.133132	0.269547
235.121	4.43766	C13H17NO3	1	Lophophorine	5	0	4325.31	1823.62	1698.34	1064.55	527.798	642.684	-1.246	-1.34868	0.0111329	0.00854605
521.347	4.47443	C26H52NO7P	12	1-Oleoylglycerophosphocholine	5	0	69425	28793.6	62837.6	7025.73	9815.41	11109.3	-1.26971	-0.143828	0.000786129	0.361614
125.048	16.2258	C6H7NO2	4	Aminohydroquinone	7	0	22059.4	8975.6	18590.6	6370.34	4131.86	7028.36	-1.29731	-0.246819	0.0174956	0.492372
118.027	15.5157	C4H6O4	7	2-keto-4-hydroxybutyrate	5	0	61594.6	23041.9	127389	29191.6	10252.5	165310	-1.41855	1.04837	0.0718723	0.487219
197.081	12.0356	C20H26O8	4	Glaucarubolone	7	0	6945.63	2591.11	3286.3	1222.74	978.168	1305.22	-1.42253	-1.07964	0.00167099	0.00647232
246.085	11.5643	C9H14N2O6	2	5-6-Dihydrouridine	5	0	2764.72	989.78	2745.33	890.177	327.003	972.124	-1.48195	-0.010154	0.0220427	0.97749
255.158	12.396	C12H21N3O3	1	L-Pyrrolysine	7	0	3575.6	1252.91	3813.96	353.737	236.032	544.313	-1.51291	0.0931064	8.48281e-05	0.494772
422.142	7.35062	C17H26O12	2	Lamiide	5	0	67723	23215.6	26656.4	16736.3	4456.1	5337.38	-1.54455	-1.34516	0.0102421	0.0121502
165.079	14.1429	C9H11NO2	7	N-benzylglycine	7	0	170595	55746.9	63201.8	116262	22515.8	36397.1	-1.61361	-1.43254	0.141331	0.160967
91.0352	11.4443	C6H15O4P	2	Diisopropyl phosphate	7	0	15396.1	4775.32	7019.67	5662.37	871.652	2354.4	-1.68889	-1.13309	0.0315145	0.0522387
266.09	12.2238	C12H14N2O5	1	p-aminobenzoyl glutamate	5	0	5506.12	1672.87	1589.92	3108.68	344.365	352.298	-1.71871	-1.79208	0.0895424	0.0853277
215.079	11.4869	C9H13NO5	1	Succinyl proline	5	0	2723.35	792.324	815.244	1005.58	373.793	470.088	-1.78122	-1.74008	0.024674	0.0239158
136.04	9.97517	C14H12N2O4	1	1,2-Bis(4-nitrophenyl)ethane	7	0	468760	126593	504250	642504	26769.5	630530	-1.88866	0.105287	0.36506	0.93972
85.0891	15.9539	C5H11N	1	Piperidine	7	0	28185.8	7566.68	31603.8	14181.9	5351.84	28344.2	-1.89724	0.16513	0.0553925	0.838838
246.051	11.3223	C6H15O8P	3	Glycerophosphoglycerol	7	0	49374.8	11149.8	20958.3	11317.7	3116.54	6822.44	-2.14676	-1.23625	0.00471379	0.00797418
301.163	5.63154	C13H23N3O5	2	(Ac)2-L-Lys-D-Ala	5	0	3917.73	592.466	1319.67	1201.91	97.2173	259.078	-2.72522	-1.56984	0.0113426	0.0202778
398.138	13.7187	C15H22N6O5S	1	S-Adenosyl-L-methionine	6	Amino Acid Metabolism	3178.29	77599.2	8034.62	1608.26	45990.6	6419.8	4.60972	1.33798	0.04789	0.228703
173.08	12.7078	C6H11N3O3	1	5-Guanidino-2-oxopentanoate	8	Amino Acid Metabolism	10727.9	65424.5	93003.8	1692.41	18995.4	31491	2.60846	3.11592	0.0100751	0.0134934
307.083	12.2055	C10H17N3O6S	3	Glutathione	10	Amino Acid Metabolism	7302.87	34781.6	26165	3004.09	21552.1	7646.46	2.25179	1.8411	0.0826259	0.0106825
188.116	11.6248	C8H16N2O3	7	N6-Acetyl-L-lysine	8	Amino Acid Metabolism	171813	603753	731291	33585	31461.4	128057	1.81312	2.0896	1.53803e-06	0.00210364
103.1	18.8226	C5H13NO	1	Choline	10	Amino Acid Metabolism	2.37788e+06	7.60021e+06	21577118	410950	1.32045e+06	3.16046e+06	1.67636	3.18175	0.00254654	0.00104742
132.09	18.5184	C5H12N2O2	6	L-Ornithine	8	Amino Acid Metabolism	52057.9	154469	306868	22754.7	82754.7	103019	1.56913	2.55943	0.0857438	0.0136131
160.121	18.9861	C7H16N2O2	6	N6-Methyl-L-lysine	8	Amino Acid Metabolism	7071.14	20192.3	19798.5	1671.37	11953.7	2611.44	1.51379	1.48538	0.114607	0.000395201
73.0528	9.8492	C3H7NO	6	Aminoacetone	8	Amino Acid Metabolism	8109.63	20786.7	8658.34	1963.56	4991.62	2384.55	1.35795	0.094456	0.00966625	0.73497
188.153	18.0899	C9H20N2O2	2	N6,N6,N6-Trimethyl-L-lysine	8	Amino Acid Metabolism	126276	299983	204552	31600.5	82561.9	31416.6	1.2483	0.695884	0.018309	0.0126219
148.037	12.614	C5H8O5	18	(R)-2-Hydroxyglutarate	10	Amino Acid Metabolism	446511	738820	1.0206e+06	95523.6	206984	175595	0.726528	1.19265	0.0591489	0.0028734
195.09	4.82444	C10H13NO3	6	L-Tyrosine methyl ester	6	Amino Acid Metabolism	2324.71	3708	2348.6	384.764	716.191	396.729	0.673594	0.0147511	0.0218758	0.933917
132.09	20.9515	C5H12N2O2	6	D-Ornithine	8	Amino Acid Metabolism	5696.32	9014.95	9209.99	997.264	1892.04	887.578	0.662289	0.693171	0.0303767	0.00197421
174.112	21.0812	C6H14N4O2	2	L-Arginine	8	Amino Acid Metabolism	1.68156e+06	2.48768e+06	2.66497e+06	230831	553797	310083	0.565002	0.664321	0.0546475	0.00283281
156.054	10.2916	C6H8N2O3	4	4-Imidazolone-5-propanoate	8	Amino Acid Metabolism	11769.6	17262.2	33820.2	5000.72	6795.97	7922.66	0.552552	1.52282	0.244688	0.00513554
129.09	23.4132	C5H11N3O	3	4-Guanidinobutanal	8	Amino Acid Metabolism	1663.55	2428.91	1888.95	362.347	539.437	747.153	0.546046	0.183322	0.0626784	0.613911
145.085	21.1313	C5H11N3O2	3	4-Guanidinobutanoate	6	Amino Acid Metabolism	1206.48	1741.46	1364.66	236.3	266.457	155.012	0.529497	0.177745	0.0242941	0.312154
147.053	12.4607	C5H9NO4	14	L-Glutamate	10	Amino Acid Metabolism	1.25718e+06	1.72515e+06	1.34516e+06	95390.3	370870	90881.8	0.456531	0.0975839	0.082231	0.230252
117.079	16.4007	C5H11NO2	17	5-Aminopentanoate	8	Amino Acid Metabolism	38606.5	52205	63503.6	22460.6	35039.5	76874.3	0.435345	0.717995	0.541725	0.572206
144.101	21.0639	C5H12N4O	1	4-Guanidinobutanamide	6	Amino Acid Metabolism	2618.81	3536.82	3575.71	466.225	136.1	559.734	0.433544	0.449321	0.0246271	0.0404115
203.079	12.6483	C8H13NO5	2	N2-Acetyl-L-aminoadipate	6	Amino Acid Metabolism	5066.61	6783.24	20938.5	820.725	1626.34	3565.64	0.420955	2.04707	0.125536	0.00216431
81.9726	14.3531	H2O3S	1	Sulfite	8	Amino Acid Metabolism	13588.4	18016.7	16190.3	698.105	5651.78	1709.04	0.406959	0.252757	0.215089	0.0482465
384.122	12.0366	C14H20N6O5S	2	S-Adenosyl-L-homocysteine	8	Amino Acid Metabolism	2690.27	3510.09	3424.25	786.656	1448.15	1313.31	0.383758	0.348039	0.368901	0.382435
117.079	15.8163	C5H11NO2	17	5-Aminopentanoate	6	Amino Acid Metabolism	144625	179356	143827	101595	46495.4	121966	0.310509	-0.00797923	0.566274	0.992317
206.042	13.0087	C7H10O7	5	2-Hydroxybutane-1,2,4-tricarboxylate	6	Amino Acid Metabolism	4146.75	5102.81	5602.35	1121.77	2788.98	1328.77	0.299314	0.434052	0.559745	0.146527
166.063	4.69695	C9H10O3	17	3-Methoxy-4-hydroxyphenylacetaldehyde	6	Amino Acid Metabolism	140356	170720	138805	44121.2	26631.8	17113.1	0.282538	-0.0160314	0.292386	0.950972
161.069	13.3372	C6H11NO4	10	O-Acetyl-L-homoserine	6	Amino Acid Metabolism	30424.2	36514.7	30921.3	3268.22	13563.5	7036.04	0.263257	0.0233812	0.440752	0.903886
182.058	8.47023	C9H10O4	13	3-(4-Hydroxyphenyl)lactate	6	Amino Acid Metabolism	24161.7	28843	26643.4	2869.88	4119.56	5277.19	0.255494	0.141054	0.117342	0.449115
132.042	14.4636	C5H8O4	16	(S)-2-Acetolactate	6	Amino Acid Metabolism	73578.6	87616.8	108591	16701.4	16630.5	18537.8	0.251922	0.561549	0.278545	0.0312593
87.0322	23.2701	C3H5NO2	3	2-Aminoacrylate	8	Amino Acid Metabolism	3445.01	3969.3	3527.64	600.303	346.357	879.251	0.204374	0.0341953	0.19311	0.882385
87.0322	20.9543	C3H5NO2	3	2-Aminoacrylate	6	Amino Acid Metabolism	2225.36	2498.46	2280.24	429.201	255.242	387.411	0.167003	0.0351493	0.325005	0.855752
160.085	7.39884	C6H12N2O3	4	D-Alanyl-D-alanine	8	Amino Acid Metabolism	39764.1	44601.2	53628.7	9638.38	8631.11	10266.6	0.165614	0.431537	0.483223	0.096658
118.074	11.6737	C4H10N2O2	3	L-2,4-Diaminobutanoate	6	Amino Acid Metabolism	4679.35	5203.16	5467.54	1021.03	1819.87	1172.53	0.15308	0.224583	0.638179	0.350466
81.9725	12.353	H2O3S	1	Sulfite	8	Amino Acid Metabolism	11622.4	12902	14512.9	1743.07	2448.97	2208	0.150694	0.32043	0.430547	0.0881729
301.057	12.5982	C8H16NO9P	9	N-Acetyl-D-glucosamine 6-phosphate	6	Amino Acid Metabolism	15062.2	16519.8	74308	3684.62	2362.76	10284.4	0.133269	2.30259	0.534269	0.000568322
131.058	21.102	C5H9NO3	14	cis-4-Hydroxy-D-proline	8	Amino Acid Metabolism	3637.85	3918.3	5144.36	909.198	613.365	1055.14	0.10714	0.499905	0.629797	0.074737
127.064	13.5627	C6H9NO2	7	delta1-Piperideine-2-carboxylate	8	Amino Acid Metabolism	30838.7	33180.1	24519.5	14828	12167.7	10428.5	0.105577	-0.330811	0.81556	0.514647
176.091	13.9606	C5H12N4O3	1	Canavanine	8	Amino Acid Metabolism	18071.2	19195.6	37135.9	11771.4	9653.27	41013.3	0.0870889	1.03913	0.887575	0.42884
222.067	13.8989	C7H14N2O4S	4	L-Cystathionine	10	Amino Acid Metabolism	5995.98	6322.71	6553.83	2306.83	2799.98	5837.87	0.0765476	0.128343	0.863196	0.867744
174.064	12.4242	C6H10N2O4	4	N-Formimino-L-glutamate	6	Amino Acid Metabolism	3235.07	3365.98	2853.07	239.231	1076.31	466.973	0.0572306	-0.181279	0.826304	0.211758
103.063	16.3206	C4H9NO2	15	N,N-Dimethylglycine	6	Amino Acid Metabolism	9155.16	9487.41	11945.4	4838.04	2337.12	4349.34	0.0514286	0.383796	0.907108	0.4243
111.032	13.6111	C5H5NO2	7	Pyrrole-2-carboxylate	6	Amino Acid Metabolism	14424.5	14941.3	13139	1523.01	6646.48	2966.85	0.0507898	-0.134663	0.88827	0.479429
104.022	23.2888	C2H4N2O3	1	Urea-1-carboxylate	8	Amino Acid Metabolism	2407.41	2480.74	2679.76	191.192	287.17	616.192	0.0432857	0.154619	0.687726	0.451339
89.0479	19.6039	C3H7NO2	9	Sarcosine	8	Amino Acid Metabolism	60958.3	62152.6	186736	9260.21	40446.6	151519	0.0279912	1.61511	0.957394	0.195397
218.105	4.96905	C12H14N2O2	7	N-Acetylserotonin	6	Amino Acid Metabolism	1402.05	1426.77	1308.17	380.278	156.374	296.919	0.0252219	-0.0999823	0.910084	0.711368
192.063	12.4314	C7H12O6	6	Quinate	8	Amino Acid Metabolism	9447.95	9532.07	6976.8	4068.66	1833.15	3318.24	0.0127886	-0.437436	0.971662	0.384264
81.9725	21.964	H2O3S	1	Sulfite	8	Amino Acid Metabolism	8868.72	8937.03	8219.09	904.812	556.019	1642.77	0.0110697	-0.109747	0.902669	0.521404
180.043	7.36517	C9H8O4	11	2-Hydroxy-3-(4-hydroxyphenyl)propenoate	8	Amino Acid Metabolism	1.79606e+06	1.79331e+06	1.78413e+06	148563	381772	388297	-0.00221354	-0.00961745	0.989935	0.95707
246.133	12.4961	C9H18N4O4	2	N2-(D-1-Carboxyethyl)-L-arginine	6	Amino Acid Metabolism	4645.14	4620.58	5113.57	1167.08	933.667	930.935	-0.00765015	0.138609	0.974891	0.554517
145.11	11.9945	C7H15NO2	6	4-Trimethylammoniobutanoate	8	Amino Acid Metabolism	63835.1	62988.1	52860.5	5495.17	4461.3	13204.9	-0.0192715	-0.27216	0.819134	0.199512
81.9726	17.4333	H2O3S	1	Sulfite	8	Amino Acid Metabolism	11287.5	11113	11101.2	1054.07	2042.94	879.442	-0.0224729	-0.0240091	0.885936	0.795456
169.074	14.0396	C8H11NO3	4	L-Noradrenaline	6	Amino Acid Metabolism	4410.71	4341.55	4110.48	526.558	1147.39	373.627	-0.0228005	-0.101702	0.917781	0.391985
153.043	11.7235	C7H7NO3	15	3-Hydroxyanthranilate	6	Amino Acid Metabolism	1657.28	1630.07	1399.85	242.416	578.181	355.158	-0.0238794	-0.243544	0.934989	0.281999
89.0478	12.9893	C3H7NO2	9	L-Alanine	10	Amino Acid Metabolism	18269515	17853573	14540777	454135	1.01393e+06	2.30711e+06	-0.0332255	-0.329334	0.494138	0.045492
132.054	13.1171	C4H8N2O3	6	L-Asparagine	10	Amino Acid Metabolism	442415	428497	405898	105197	102677	140331	-0.0461169	-0.124283	0.856052	0.692685
103.063	8.98808	C4H9NO2	15	L-3-Amino-isobutanoate	8	Amino Acid Metabolism	11389.7	11020.8	11132.2	1755.06	1287.96	700.342	-0.0475004	-0.0329955	0.747225	0.798894
114.032	13.2794	C5H6O3	6	2-Hydroxy-2,4-pentadienoate	6	Amino Acid Metabolism	862649	830525	824416	71616.6	165875	147845	-0.0547507	-0.0654007	0.739759	0.664032
81.9723	10.3976	H2O3S	1	Sulfite	8	Amino Acid Metabolism	18250.6	17550.3	19451.6	739.15	1356.06	1244.78	-0.0564544	0.0919433	0.409069	0.159395
115.063	21.925	C5H9NO2	4	D-Proline	8	Amino Acid Metabolism	13710	13064.2	10468.8	1129.58	7083.83	3404.81	-0.0696045	-0.389128	0.868076	0.15183
196.037	10.4751	C9H8O5	3	3-(3,4-Dihydroxyphenyl)pyruvate	6	Amino Acid Metabolism	5392.41	5111.5	3289.37	1349.49	1240.57	701.296	-0.0771827	-0.713119	0.76966	0.0442709
191.058	8.00425	C10H9NO3	5	5-Hydroxyindoleacetate	8	Amino Acid Metabolism	3101.41	2933.19	891.875	1226.76	818.877	251.771	-0.0804535	-1.79801	0.828218	0.0339895
175.064	9.75355	C10H9NO2	12	Indole-3-acetate	6	Amino Acid Metabolism	3793.35	3579.58	4792.34	1556.13	1324.77	1058.33	-0.0836805	0.337259	0.841386	0.334461
81.9725	7.93737	H2O3S	1	Sulfite	8	Amino Acid Metabolism	9451.71	8908.64	12294	869.239	735.824	513.774	-0.0853691	0.379311	0.378023	0.00266872
129.079	12.8833	C6H11NO2	9	N4-Acetylaminobutanal	6	Amino Acid Metabolism	7324.33	6891.63	5671.84	421.407	539.761	1268.03	-0.0878511	-0.36888	0.255816	0.0746426
204.111	12.4245	C8H16N2O4	5	N6-Acetyl-N6-hydroxy-L-lysine	6	Amino Acid Metabolism	2422	2254.7	2181.94	231.009	255.82	222.595	-0.103263	-0.150586	0.369542	0.1852
128.059	7.41704	C5H8N2O2	3	gamma-Amino-gamma-cyanobutanoate	6	Amino Acid Metabolism	9580.73	8918.12	7941.64	930.902	3246.25	2323.06	-0.103396	-0.270699	0.717515	0.261397
113.048	13.051	C5H7NO2	6	(S)-1-Pyrroline-5-carboxylate	6	Amino Acid Metabolism	1.94009e+06	1.79557e+06	2.41703e+06	415196	760483	780836	-0.111687	0.317109	0.753209	0.334365
89.0477	15.6543	C3H7NO2	9	D-Alanine	8	Amino Acid Metabolism	285257	261696	371438	125339	56341.9	340430	-0.124366	0.380859	0.748292	0.660718
102.032	13.2958	C4H6O3	8	2-Oxobutanoate	8	Amino Acid Metabolism	3.26393e+06	2.96532e+06	3.38438e+06	618354	458686	479955	-0.138419	0.0522831	0.469771	0.769284
129.079	7.24181	C6H11NO2	9	N4-Acetylaminobutanal	8	Amino Acid Metabolism	95205.1	86343.6	14590.8	22703.2	16150.2	21811.6	-0.140949	-2.70598	0.550613	0.00218624
119.058	12.666	C4H9NO3	11	L-Threonine	10	Amino Acid Metabolism	7.41241e+06	6.71126e+06	6.27029e+06	613592	1.03702e+06	528174	-0.143359	-0.24141	0.298327	0.0310265
94.0421	11.9276	C6H6O	2	Phenol	8	Amino Acid Metabolism	78662.6	70557.2	75912.7	7279.61	5824.51	8028.03	-0.156885	-0.0513366	0.135107	0.630081
87.0321	13.2727	C3H5NO2	3	2-Aminoacrylate	6	Amino Acid Metabolism	88698.7	78939.3	90978.3	27373.9	26599.3	27778.2	-0.16817	0.0366094	0.627365	0.910752
258.085	11.3778	C10H14N2O6	3	(1-Ribosylimidazole)-4-acetate	6	Amino Acid Metabolism	2169.77	1918.92	2086.77	499.576	622.249	233.338	-0.177253	-0.0562735	0.553733	0.777518
166.063	7.03366	C9H10O3	17	3-(3-Hydroxy-phenyl)-propanoic acid	6	Amino Acid Metabolism	39635.9	35015.7	27513.7	2747.64	5804.16	7614.07	-0.178807	-0.526659	0.219069	0.0433053
130.11	19.067	C6H14N2O	2	N-Acetylputrescine	8	Amino Acid Metabolism	101487	88920.6	116718	15873.3	24139	35592.5	-0.190702	0.201736	0.422775	0.476628
103.063	13.5568	C4H9NO2	15	4-Aminobutanoate	10	Amino Acid Metabolism	11748	10220.4	13029	1119.68	912.544	1240.89	-0.200973	0.149302	0.0806771	0.176732
197.018	10.7048	C5H11NO3S2	1	CysteineMercaptoethanol disulfide	5	Amino Acid Metabolism	580553	503046	0	166403	141744	-	-0.206737	-	0.505485	-
154.038	10.1732	C6H6N2O3	2	Imidazol-5-yl-pyruvate	8	Amino Acid Metabolism	17165.1	14868.6	23763.9	2576.6	1576.13	5608.18	-0.20721	0.469291	0.189181	0.0957969
146.069	12.9632	C5H10N2O3	6	L-Glutamine	10	Amino Acid Metabolism	8946155	7.68998e+06	8.45199e+06	2.05652e+06	1.54924e+06	2.41416e+06	-0.218288	-0.081976	0.369598	0.766116
139.978	10.4585	C2H4O5S	1	Sulfoacetate	8	Amino Acid Metabolism	4863.81	4175.03	4298.5	425.445	273.107	726.552	-0.220299	-0.178254	0.0405705	0.238837
145.074	18.7323	C6H11NO3	9	L-2-Aminoadipate 6-semialdehyde	8	Amino Acid Metabolism	20201.9	17331.5	33636.6	4505.3	9583.84	19600.3	-0.221088	0.735544	0.614856	0.265831
109.053	14.2366	C6H7NO	7	2-Aminophenol	6	Amino Acid Metabolism	6139.53	5261.45	5125.34	1020.87	1434.85	1307.66	-0.22267	-0.260483	0.361061	0.269853
165.079	9.95875	C9H11NO2	7	L-Phenylalanine	8	Amino Acid Metabolism	1.69085e+06	1.44773e+06	1.5129e+06	309044	311359	295056	-0.223955	-0.160429	0.310143	0.436842
190.095	19.6248	C7H14N2O4	5	LL-2,6-Diaminoheptanedioate	6	Amino Acid Metabolism	4556.4	3887.42	5067.43	1757.02	1255.22	1207.38	-0.229081	0.15336	0.560591	0.650717
721.287	15.8698	C27H47N9O10S2	1	Trypanothione disulfide	8	Amino Acid Metabolism	9383.62	7975.57	2471.44	2173.26	2284.68	449.921	-0.234556	-1.92479	0.406287	0.00651978
113.059	9.60535	C4H7N3O	1	Creatinine	10	Amino Acid Metabolism	1.52923e+06	1.2984e+06	1.48859e+06	64309.2	164931	184152	-0.236078	-0.0388629	0.0612155	0.699777
117.042	12.3015	C4H7NO3	5	L-2-Amino-3-oxobutanoic acid	6	Amino Acid Metabolism	48068.8	40559	57049.6	6809.57	13099.2	8786.54	-0.24508	0.247117	0.360404	0.160333
116.047	13.417	C5H8O3	9	5-Oxopentanoate	6	Amino Acid Metabolism	36115.1	30413.5	38284.5	9191.94	5140.23	5971.52	-0.247888	0.0841611	0.331217	0.708093
149.051	15.5589	C5H11NO2S	5	D-Methionine	6	Amino Acid Metabolism	9782.68	8219.47	15988	5266.99	3251.13	18228.9	-0.251184	0.70869	0.634968	0.553553
159.068	11.4259	C10H9NO	4	Indole-3-acetaldehyde	8	Amino Acid Metabolism	3846.96	3222.1	4670.88	392.595	980.141	376.473	-0.255718	0.279975	0.303044	0.0231637
75.0319	13.4545	C2H5NO2	3	Glycine	10	Amino Acid Metabolism	2919186	2.44343e+06	2.34388e+06	542448	596621	407799	-0.256661	-0.316666	0.283032	0.144733
181.074	11.896	C9H11NO3	11	L-Tyrosine	10	Amino Acid Metabolism	1.77064e+06	1.46088e+06	1.47924e+06	458942	450476	485846	-0.277435	-0.259418	0.37258	0.416825
73.0528	21.7921	C3H7NO	6	beta-Aminopropion aldehyde	8	Amino Acid Metabolism	17575.7	14462.8	15401.4	2009.98	2303.41	3883.94	-0.281236	-0.190517	0.088731	0.370474
105.043	16.3607	C3H7NO3	4	D-Serine	8	Amino Acid Metabolism	11480.1	9442.07	16686.9	7109.07	3990.37	20025.7	-0.281965	0.53958	0.639511	0.651415
164.047	4.45658	C9H8O3	13	Phenylpyruvate	8	Amino Acid Metabolism	2.02221e+06	1.65627e+06	1.63395e+06	324096	371530	179547	-0.287991	-0.307565	0.189115	0.0940053
111.993	11.9501	CH5O4P	2	Hydroxymethylphosphonate	8	Amino Acid Metabolism	8561.77	6941.49	18181	2436.25	3140.84	8992.48	-0.302664	1.08645	0.44792	0.1192
124.063	7.36125	C6H8N2O	2	Methylimidazole acetaldehyde	6	Amino Acid Metabolism	9054.57	7238.56	8604.1	1473.23	1718.93	4384.64	-0.322944	-0.0736225	0.160915	0.855871
146.105	19.6179	C6H14N2O2	8	L-Lysine	8	Amino Acid Metabolism	1.40824e+06	1.12351e+06	1.53824e+06	540520	344739	435437	-0.325879	0.12739	0.414373	0.721409
119.058	15.9486	C4H9NO3	11	L-Allothreonine	6	Amino Acid Metabolism	70434.4	56171.7	85713.6	36277.9	21055	81827.3	-0.326438	0.283243	0.527773	0.749447
87.0683	11.778	C4H9NO	10	4-Aminobutanal	8	Amino Acid Metabolism	25167.1	20070.3	24442.5	1001.83	1029.11	1636.85	-0.32648	-0.0421514	0.000394062	0.484339
195.053	8.27597	C9H9NO4	9	2-Carboxy-2,3-dihydro-5,6-dihydroxyindole	6	Amino Acid Metabolism	1756.11	1393.23	1534.56	405.972	266.578	211.217	-0.33395	-0.194555	0.193312	0.381903
81.9724	15.9277	H2O3S	1	Sulfite	8	Amino Acid Metabolism	13968.5	11066.1	14240.3	637.198	2876.82	1732.49	-0.336033	0.0278047	0.135215	0.783764
131.058	12.703	C5H9NO3	14	L-Glutamate 5-semialdehyde	6	Amino Acid Metabolism	456003	360572	259179	86524.9	105859	45502.8	-0.338757	-0.815094	0.21405	0.0122286
88.1001	15.1122	C4H12N2	1	Putrescine	8	Amino Acid Metabolism	53156	42019.4	62294.8	24978.6	27841.3	6362.81	-0.339177	0.22888	0.573531	0.523984
146.105	11.7286	C6H14N2O2	8	(3S,5S)-3,5-Diaminohexanoate	8	Amino Acid Metabolism	52498.9	41225.3	44886	15603.8	22159.6	21071	-0.348759	-0.226022	0.440749	0.584308
360.645	15.9006	C27H47N9O10S2	1	Trypanothione disulfide	8	Amino Acid Metabolism	117894	92290	22871.5	38750	27488.7	7277.11	-0.353243	-2.36587	0.32681	0.0145248
116.047	7.51525	C5H8O3	9	3-Methyl-2-oxobutanoic acid	8	Amino Acid Metabolism	23314.3	18163.2	18440.8	9059.04	6430.77	1910.82	-0.360192	-0.338308	0.393244	0.364014
131.069	12.8881	C4H9N3O2	2	Creatine	6	Amino Acid Metabolism	1.65487e+06	1.28562e+06	1.66299e+06	339463	93559.4	243082	-0.364245	0.0070646	0.114921	0.970349
176.068	11.6882	C7H12O5	7	(2S)-2-Isopropylmalate	6	Amino Acid Metabolism	3193.78	2478.01	2405.67	308.241	1170.66	247.407	-0.366085	-0.408824	0.312753	0.00792273
205.074	7.27753	C11H11NO3	5	Indolelactate	6	Amino Acid Metabolism	31169.4	24146.2	27515.1	7046.03	8552.08	7722.25	-0.368337	-0.179905	0.253532	0.510857
126.043	10.5645	C5H6N2O2	2	Imidazole-4-acetate	10	Amino Acid Metabolism	3286.11	2534.16	9323.72	351.852	162.282	1339.56	-0.374871	1.50452	0.0160935	0.00189674
195.054	11.849	C9H9NO4	9	Dopaquinone	6	Amino Acid Metabolism	6006.63	4625.25	4557.73	1708	1129.24	870.988	-0.377023	-0.39824	0.232993	0.197952
145.074	15.8316	C6H11NO3	9	6-Amino-2-oxohexanoate	8	Amino Acid Metabolism	86529.2	65822.4	76933.8	24194	11357.8	31991.6	-0.394608	-0.16957	0.191873	0.650474
219.074	11.8637	C8H13NO6	4	O-Succinyl-L-homoserine	6	Amino Acid Metabolism	3431.93	2603.93	2624.12	844.362	494.977	696.128	-0.398332	-0.387191	0.153319	0.192055
127.063	14.8982	C6H9NO2	7	2,3,4,5-Tetrahydropyridine-2-carboxylate	6	Amino Acid Metabolism	8093.82	6117.68	9276.32	2612.78	949.623	1330.63	-0.403837	0.196732	0.23213	0.460743
140.059	8.97398	C6H8N2O2	7	Methylimidazoleacetic acid	8	Amino Acid Metabolism	25133.4	18715.6	22770.6	1818.23	4832.56	4899.59	-0.425369	-0.142438	0.070507	0.419351
204.09	11.0276	C11H12N2O2	6	L-Tryptophan	10	Amino Acid Metabolism	633932	471823	543138	184209	142346	110340	-0.426082	-0.223009	0.216122	0.43702
187.084	13.5163	C8H13NO4	6	6-Acetamido-2-oxohexanoate	6	Amino Acid Metabolism	5901.19	4382.92	5488.64	1526.93	1444.94	634.471	-0.429115	-0.104559	0.19888	0.643933
125.999	10.1665	C2H6O4S	1	2-Hydroxyethanesulfonate	6	Amino Acid Metabolism	4478.69	3325.28	3537.58	972.908	766.71	685.106	-0.429603	-0.340316	0.11454	0.170342
221.09	11.0962	C8H15NO6	7	N-Acetyl-D-glucosamine	8	Amino Acid Metabolism	6635.62	4922.96	9700.57	960.508	1109.92	1089.95	-0.430705	0.547838	0.0592278	0.00576293
145.074	8.85518	C6H11NO3	9	4-Acetamidobutanoate	8	Amino Acid Metabolism	61617.8	45711.8	41751.7	13361.9	13833	11434.3	-0.430782	-0.561512	0.149255	0.0656612
104.022	10.4528	C2H4N2O3	1	Urea-1-carboxylate	6	Amino Acid Metabolism	118339	87338.4	94178.3	24173	20967.6	15807.7	-0.438241	-0.329462	0.101744	0.15326
90.0319	19.7102	C3H6O3	6	3-Hydroxypropanoate	8	Amino Acid Metabolism	81114	59642.4	62142.2	9321.62	9661.05	16829.1	-0.443612	-0.384378	0.0186619	0.109491
105.043	13.4868	C3H7NO3	4	L-Serine	8	Amino Acid Metabolism	1.47292e+06	1.07844e+06	1.35919e+06	538287	599840	460598	-0.449741	-0.11593	0.365839	0.759304
219.111	8.29172	C9H17NO5	1	Pantothenate	10	Amino Acid Metabolism	375866	274179	318477	116509	85172.1	55156.6	-0.455101	-0.239029	0.212791	0.420474
120.024	5.66645	C4H8O2S	3	3-(Methylthio)propionic acid	6	Amino Acid Metabolism	379.47	275.819	9448.6	85.0498	199.107	2335.61	-0.460265	4.63804	0.39181	0.00440863
175.096	13.4769	C6H13N3O3	3	L-Citrulline	8	Amino Acid Metabolism	39637.2	28767.7	65232.1	21725.7	12902.5	79851.6	-0.462407	0.718727	0.429819	0.574753
146.058	12.0259	C6H10O4	16	(S)-2-Aceto-2-hydroxybutanoate	8	Amino Acid Metabolism	180905	131212	82508	14272.1	36792.8	13630.9	-0.463334	-1.13263	0.0673336	5.96441e-05
117.054	13.6259	C3H7N3O2	1	Guanidinoacetate	8	Amino Acid Metabolism	6099.96	4414.63	9161.34	3186.89	1753.51	5560.13	-0.466507	0.586759	0.399523	0.385172
145.074	13.6777	C6H11NO3	9	[FA oxo,amino(6:0)] 3-oxo-5S-amino-hexanoic acid	6	Amino Acid Metabolism	296754	214245	241839	50062.1	59125.5	17909.3	-0.470004	-0.295223	0.0784568	0.11229
112.937	11.7471	HO3S2	1	Thiosulfate	6	Amino Acid Metabolism	4544.38	3263.42	2937.96	206.224	396.977	585.458	-0.477699	-0.629269	0.00317015	0.0079789
188.127	21.5552	C7H16N4O2	5	Homoarginine	8	Amino Acid Metabolism	11540.4	8256.94	8824.83	2791.47	2570.59	1885.82	-0.483015	-0.387054	0.134593	0.164881
169.074	18.8933	C8H11NO3	4	L-Noradrenaline	6	Amino Acid Metabolism	1844.14	1312.93	1768.18	389.412	351.452	509.634	-0.490165	-0.060683	0.0897258	0.821168
131.095	10.7335	C6H13NO2	12	L-Leucine	10	Amino Acid Metabolism	1.54554e+07	1.0936e+07	14041699	4.22613e+06	3.4164e+06	2.56842e+06	-0.499034	-0.138397	0.149481	0.592479
117.079	11.3368	C5H11NO2	17	L-Valine	10	Amino Acid Metabolism	14110973	9.85686e+06	1.17002e+07	2.04485e+06	2.48809e+06	1.23901e+06	-0.517618	-0.270285	0.0398169	0.100478
160.084	10.4221	C6H12N2O3	4	D-Alanyl-D-alanine	8	Amino Acid Metabolism	6876.14	4760.66	6353.22	646.563	1729.25	1460.13	-0.530436	-0.114109	0.086771	0.547187
159.089	11.9743	C7H13NO3	10	5-Acetamidopentanoate	6	Amino Acid Metabolism	4377.64	3028.6	3695.71	754.561	973.184	592.437	-0.531503	-0.244304	0.0737682	0.207628
240.023	13.3781	C6H12N2O4S2	2	L-Cystine	10	Amino Acid Metabolism	49142.4	33833	0	39993.1	18359.4	-	-0.538535	-	0.523062	-
226.106	13.3194	C9H14N4O3	3	Carnosine	8	Amino Acid Metabolism	11332.9	7756.57	15427.3	8101.68	3648.63	12986.8	-0.547023	0.444973	0.464235	0.615463
73.0528	19.9879	C3H7NO	6	beta-Aminopropion aldehyde	8	Amino Acid Metabolism	19824.1	13483.9	19206	5233.17	1435.01	4404.15	-0.556012	-0.0456959	0.0901388	0.8627
139.075	7.61197	C6H9N3O	3	L-Histidinal	8	Amino Acid Metabolism	10834.5	7363.77	783.675	2314.78	2597.31	108.667	-0.557112	-3.78923	0.0936752	0.00316941
144.126	19.664	C7H16N2O	2	1-(3-aminopropyl)-4-aminobutanal	7	Amino Acid Metabolism	15519.5	10544.8	16711.7	3185.44	3831.57	7616.57	-0.557548	0.106774	0.0944321	0.787016
179.058	5.64463	C9H9NO3	6	Hippurate	8	Amino Acid Metabolism	18448.8	12497.4	13989.9	9310.58	4540.61	3044.45	-0.561892	-0.399139	0.309761	0.41892
180.09	13.7678	C9H12N2O2	5	5-Hydroxykynurenamine	6	Amino Acid Metabolism	5429.73	3637.71	4451.25	1260.63	903.98	552.73	-0.577849	-0.28667	0.0646636	0.226307
81.9725	9.34631	H2O3S	1	Sulfite	8	Amino Acid Metabolism	13842	9212.83	12842.8	1396.62	999.123	1191.63	-0.58734	-0.108096	0.002293	0.319117
136.052	4.69167	C8H8O2	16	4-Hydroxyphenylacetaldehyde	6	Amino Acid Metabolism	10340.8	6816.06	31451.7	5325.09	1974.03	2537.27	-0.601336	1.60479	0.285457	0.00153103
208.085	10.4719	C10H12N2O3	2	L-Kynurenine	8	Amino Acid Metabolism	8335.67	5492.93	6828.16	2715.57	1795.2	1487.12	-0.601722	-0.287802	0.138878	0.378034
132.09	12.0009	C5H12N2O2	6	(2R,4S)-2,4-Diaminopentanoate	8	Amino Acid Metabolism	9922.48	6449.95	9385.06	1602.74	2058.12	3114.99	-0.621412	-0.0803341	0.0395786	0.772708
135.035	11.0727	C4H9NO2S	3	L-Homocysteine	6	Amino Acid Metabolism	9141.24	5894.75	6495.07	1718.54	1554.92	2097.79	-0.632959	-0.493046	0.031428	0.100708
115.063	19.6402	C5H9NO2	4	D-Proline	6	Amino Acid Metabolism	28968.3	18541.9	35469.6	4899.46	5371.29	22424.5	-0.643685	0.292108	0.0287602	0.607478
349.056	10.6471	C12H16NO9P	2	1-(2-Carboxyphenylamino)-1'-deoxy-D-ribulose 5'-phosphate	6	Amino Acid Metabolism	17078.3	10868.8	0	5234.25	3381.45	-	-0.65197	-	0.101388	-
155.07	12.7852	C6H9N3O2	5	L-Histidine	10	Amino Acid Metabolism	2.76818e+06	1.75462e+06	2.87868e+06	974591	724718	606852	-0.657774	0.0564735	0.150236	0.854887
123.993	11.8959	C2H5O4P	1	Phosphonoacetaldehyde	6	Amino Acid Metabolism	5865.77	3708.06	3059.43	3605.43	1343.5	626.272	-0.661656	-0.939058	0.327592	0.217555
173.069	12.9837	C7H11NO4	6	N-Acetyl-L-glutamate 5-semialdehyde	8	Amino Acid Metabolism	5739.33	3605.24	4085.68	1920.21	1124.32	693.304	-0.670786	-0.490304	0.115097	0.184878
88.1	17.8494	C4H12N2	1	Putrescine	8	Amino Acid Metabolism	79148	49422.7	52343.3	19636.4	47508.4	16349.5	-0.679379	-0.596548	0.311911	0.0822145
190.048	10.222	C7H10O6	4	[FA hydroxy,oxo(7:0/2:0)] 4-hydroxy-2-oxo-Heptanedioic acid	6	Amino Acid Metabolism	66189.3	40888	42701.7	6349.36	5492.68	6984.17	-0.694921	-0.632306	0.00101532	0.00257502
136.052	12.9235	C8H8O2	16	Phenylacetic acid	6	Amino Acid Metabolism	57348.4	35214.7	36883.8	17178.7	13223.2	8287.03	-0.703576	-0.636765	0.0902894	0.0932754
130.111	12.0081	C6H14N2O	2	N-Acetylputrescine	8	Amino Acid Metabolism	140016	85834.3	100083	15590.2	45900.5	30901.5	-0.70597	-0.484394	0.0948586	0.0758082
133.037	12.6807	C4H7NO4	4	L-Aspartate	8	Amino Acid Metabolism	1.59097e+06	975146	1.07782e+06	312671	265875	218365	-0.706217	-0.561796	0.0247427	0.0402568
149.051	10.8956	C5H11NO2S	5	L-Methionine	10	Amino Acid Metabolism	4.05329e+06	2.48371e+06	3491594	1.03022e+06	1.01091e+06	269627	-0.706596	-0.215208	0.0725868	0.360416
115.063	11.7857	C5H9NO2	4	L-Proline	10	Amino Acid Metabolism	37916743	2.27726e+07	2.67808e+07	2.82907e+06	5.41845e+06	5.03745e+06	-0.735535	-0.501635	0.0055979	0.0133242
169.085	11.5176	C7H11N3O2	5	N(pi)-Methyl-L-histidine	8	Amino Acid Metabolism	466999	279230	355044	108931	84021.9	78641.9	-0.741967	-0.395421	0.0364468	0.151532
203.059	6.30327	C11H9NO3	2	Indolepyruvate	8	Amino Acid Metabolism	22351.2	13353.2	13324.2	7301.56	5343.07	8227.88	-0.743159	-0.746302	0.0982154	0.152565
189.064	12.9204	C7H11NO5	4	L-2-Amino-6-oxoheptanedioate	6	Amino Acid Metabolism	358725	211203	84448.8	243809	137057	18943.1	-0.764245	-2.08673	0.342414	0.109576
159.09	7.84365	C7H13NO3	10	5-Acetamidopentanoate	8	Amino Acid Metabolism	9919.72	5788.77	3127.33	2501.98	1419.69	557.697	-0.777043	-1.66537	0.0370561	0.0102785
121.02	13.1211	C3H7NO2S	2	L-Cysteine	6	Amino Acid Metabolism	104010	60531.3	110824	65982.2	37800.6	53110.1	-0.780968	0.0915438	0.306861	0.877697
145.074	13.1634	C6H11NO3	9	[FA oxo,amino(6:0)] 3-oxo-5S-amino-hexanoic acid	8	Amino Acid Metabolism	170528	98665.8	47892.3	84391.7	63893.3	10866.3	-0.789387	-1.83214	0.22678	0.0609656
174.079	7.28055	C10H10N2O	4	Indole-3-acetamide	6	Amino Acid Metabolism	3487.09	2014.28	833.59	885.732	277.123	275.018	-0.791759	-2.06461	0.0393589	0.00646381
129.079	11.1074	C6H11NO2	9	L-Pipecolate	8	Amino Acid Metabolism	34718.6	20008.1	24795.4	8221.98	5765.8	5640.74	-0.795123	-0.48564	0.0299299	0.099837
137.084	12.5261	C8H11NO	7	Tyramine	6	Amino Acid Metabolism	5972.07	3229.51	3889.57	767.067	1320.27	1220.45	-0.886918	-0.618621	0.0166954	0.0338131
117.079	14.233	C5H11NO2	17	[FA amino(5:0)] 2S-amino-pentanoic acid	8	Amino Acid Metabolism	357586	188018	217831	69506.1	67935	88421.6	-0.92742	-0.715085	0.0130046	0.0496829
88.1	20.1209	C4H12N2	1	Putrescine	8	Amino Acid Metabolism	63726.2	33494.8	34320	14992	31672	12593	-0.927952	-0.892837	0.154818	0.0247675
127.063	11.9161	C6H9NO2	7	2,3,4,5-Tetrahydropyridine-2-carboxylate	6	Amino Acid Metabolism	52022.2	26865.7	29827.6	4609.08	5352.79	5074.01	-0.953361	-0.802477	0.000424568	0.000668061
216.111	8.51698	C9H16N2O4	3	gamma-Glutamyl-gamma-aminobutyraldehyde	6	Amino Acid Metabolism	34730.3	17658.9	12012.1	8323.57	3950.66	1970.51	-0.975798	-1.5317	0.0183364	0.00990432
160.037	15.9081	C6H8O5	5	2-Oxoadipate	6	Amino Acid Metabolism	5195.75	2631.14	6652.84	2883.65	1238.18	8532.44	-0.981645	0.356638	0.176286	0.763828
134.058	8.30583	C5H10O4	8	(R)-2,3-Dihydroxy-3-methylbutanoate	6	Amino Acid Metabolism	83491.7	40443.8	37588.4	17361.2	3772.8	3374.21	-1.04571	-1.15135	0.0135754	0.011566
145.037	14.5801	C5H7NO4	2	4-Oxoglutaramate	8	Amino Acid Metabolism	7517.66	3627	6219.04	179.075	1228.82	694.336	-1.05151	-0.273592	0.007244	0.0294361
130.063	7.56814	C6H10O3	18	(S)-3-Methyl-2-oxopentanoic acid	6	Amino Acid Metabolism	54228.7	25491.9	32195.4	14186.1	12579.3	7505.14	-1.08902	-0.752202	0.0234724	0.0447552
165.079	12.234	C9H11NO2	7	D-Phenylalanine	8	Amino Acid Metabolism	156969	72726.3	145057	123393	16900.8	99148.4	-1.10993	-0.113859	0.266001	0.885519
138.043	10.1829	C6H6N2O2	3	Urocanate	8	Amino Acid Metabolism	13576.5	6267.32	4197.38	13817.9	1679.3	1457.69	-1.11519	-1.69355	0.368756	0.268001
130.11	16.8542	C6H14N2O	2	N-Acetylputrescine	8	Amino Acid Metabolism	201418	92365.1	74355.8	30690.1	45174.2	10403.4	-1.12477	-1.43767	0.00929289	0.00199977
161.105	11.9652	C7H15NO3	2	L-Carnitine	8	Amino Acid Metabolism	1.81013e+06	809432	864637	210699	22947.1	236611	-1.16111	-1.06592	0.00228523	0.00104033
161.068	15.7687	C6H11NO4	10	O-Acetyl-L-homoserine	6	Amino Acid Metabolism	17414.4	7689.1	19263.5	8521.74	6313.7	13245	-1.1794	0.145591	0.120505	0.823454
126.008	11.8677	C2H7O4P	2	2-Hydroxyethylphosphonate	6	Amino Acid Metabolism	40109.3	17696.9	30231.3	21363.8	6125.85	13683.4	-1.18044	-0.407897	0.124128	0.470673
145.037	9.91585	C5H7NO4	2	2-Oxoglutaramate	8	Amino Acid Metabolism	57853.6	25106.2	14785.7	9987.76	3868.27	2439.75	-1.20437	-1.9682	0.00399681	0.00230843
250.062	12.1279	C8H14N2O5S	2	gamma-L-Glutamyl-L-cysteine	10	Amino Acid Metabolism	0	429.332	2837.88	NA	309.374	690.454	-1.21983	1.50481	0.0692504	0.00376823
147.053	10.0817	C5H9NO4	14	O-Acetyl-L-serine	6	Amino Acid Metabolism	24103.9	10269.5	12611.5	6820.44	358.697	1246.15	-1.2309	-0.934528	0.0268099	0.0411298
103.063	11.4073	C4H9NO2	15	N,N-Dimethylglycine	6	Amino Acid Metabolism	335075	140115	168006	45128	18533	24092.8	-1.25787	-0.995971	0.00135117	0.00174508
130.11	21.0941	C6H14N2O	2	N-Acetylputrescine	8	Amino Acid Metabolism	78409	31510.2	43521.4	8541.33	11006.8	17842.8	-1.3152	-0.849296	0.000670134	0.0215066
89.0478	17.5788	C3H7NO2	9	L-Alanine	8	Amino Acid Metabolism	307133	120132	531726	231368	43036.4	585814	-1.35424	0.791819	0.204381	0.515957
104.022	12.6045	C2H4N2O3	1	Urea-1-carboxylate	6	Amino Acid Metabolism	4654.02	1737.5	3916.03	2429.1	300.077	2346.64	-1.42147	-0.249086	0.0947728	0.677411
72.021	10.034	C3H4O2	4	Methylglyoxal	6	Amino Acid Metabolism	41363.3	15154.5	24234.7	11127.5	1325.68	4227.36	-1.44861	-0.771278	0.0173397	0.0472351
131.095	12.9423	C6H13NO2	12	(3R)-beta-Leucine	8	Amino Acid Metabolism	854050	310514	483507	416559	186064	340594	-1.45966	-0.820784	0.0734134	0.219444
117.043	18.9287	C4H7NO3	5	L-Aspartate 4-semialdehyde	8	Amino Acid Metabolism	16123.7	5765.64	10508.2	15119.2	1587.16	6719.38	-1.48363	-0.617673	0.264434	0.533306
104.022	15.7866	C2H4N2O3	1	Urea-1-carboxylate	6	Amino Acid Metabolism	11228.7	3855.73	5994.5	4797.85	1577.17	3738.38	-1.54212	-0.905486	0.048527	0.138966
259.046	12.8137	C6H14NO8P	8	D-Glucosamine 6-phosphate	6	Amino Acid Metabolism	23754.5	8085.48	12011.2	9076.46	2953.25	2917.59	-1.5548	-0.98382	0.0351051	0.0761852
130.027	16.3508	C5H6O4	7	citraconate	8	Amino Acid Metabolism	9333.67	2909.23	12225.9	7242.61	1607.92	13227.4	-1.68181	0.38943	0.173456	0.718193
203.116	10.5193	C9H17NO4	1	O-Acetylcarnitine	10	Amino Acid Metabolism	1.3614e+06	390813	551397	291146	32342.1	91412.9	-1.80054	-1.30393	0.00648535	0.00817705
167.071	11.8837	C5H14NO3P	1	N-Trimethyl-2-aminoethylphosphonate	8	Amino Acid Metabolism	9876.43	2348.57	3886	9833.55	549.401	2147.97	-2.07221	-1.3457	0.223263	0.312772
254.058	12.5609	C7H14N2O6S	1	5-L-Glutamyl-taurine	6	Amino Acid Metabolism	7188.85	1402.85	8638.08	1558.48	1632.85	2066.49	-2.3574	0.264951	0.0021781	0.308666
156.042	7.29785	C7H8O4	12	2,3-Dihydro-2,3-dihydroxybenzoate	7	Biosynthesis of Polyketides and Nonribosomal Peptides	2052.25	2345.1	787.361	735.229	456.594	921.46	0.192443	-1.38211	0.528524	0.0777733
596.289	3.98223	C36H40N2O6	3	Berbamunine	5	Biosynthesis of Secondary Metabolites	1610.25	0	599.561	704.56	NA	200.14	-	-1.4253	-	0.0593834
180.065	13.0436	C7H8N4O2	3	Theophylline	5	Biosynthesis of Secondary Metabolites	771344	1.59305e+06	1.93543e+06	349092	260414	451990	1.04634	1.32721	0.0106957	0.00743735
219.112	5.32298	C10H13N5O	2	cis-Zeatin	7	Biosynthesis of Secondary Metabolites	60450.8	119228	38926.3	46906.9	44045.2	10525.8	0.979889	-0.635015	0.117679	0.43099
330.256	3.58134	C22H34O2	13	Taxa-4(20),11(12)-dien-5alpha-yl acetate	5	Biosynthesis of Secondary Metabolites	12912.7	16885.8	145320	6090.95	4640.58	67297.1	0.387021	3.49238	0.342076	0.0286849
150.068	4.52738	C9H10O2	10	4-Coumaryl alcohol	7	Biosynthesis of Secondary Metabolites	10191.6	13136.3	11861.4	3282.99	4077.53	1439.75	0.366171	0.218887	0.305428	0.402942
179.079	18.6259	C6H13NO5	10	1-Amino-1-deoxy-scyllo-inositol	7	Biosynthesis of Secondary Metabolites	1994.8	2507.05	2085.62	439.78	667.613	670.3	0.329746	0.064235	0.254272	0.829423
220.183	4.16632	C15H24O	32	2-trans,6-trans-Farnesal	5	Biosynthesis of Secondary Metabolites	40066.8	39808.5	44967.1	22690.9	16376.9	21836.9	-0.00933245	0.16646	0.985925	0.766187
180.065	6.64434	C7H8N4O2	3	Theobromine	7	Biosynthesis of Secondary Metabolites	36068.3	35541.4	20839.7	21810.5	10379	5083.77	-0.0212279	-0.791392	0.96716	0.258713
312.121	13.1155	C15H20O7	3	Nivalenol	5	Biosynthesis of Secondary Metabolites	30168.4	28506.1	24438.1	5799.6	12379.7	5468.71	-0.0817649	-0.303905	0.81914	0.200717
219.111	8.33242	C10H13N5O	2	cis-Zeatin	7	Biosynthesis of Secondary Metabolites	269909	209884	221732	83901.6	60762	48304.6	-0.362881	-0.28366	0.294605	0.367172
373.101	12.4939	C15H19NO10	2	DIMBOA-glucoside	7	Biosynthesis of Secondary Metabolites	13142.7	9617.99	14204.7	1524.14	1920.55	1388.46	-0.450453	0.11211	0.0298885	0.342962
155.095	11.731	C8H13NO2	4	Retronecine	5	Biosynthesis of Secondary Metabolites	3929.38	2741.23	3099.66	727.952	608.556	460.933	-0.519476	-0.34219	0.0474803	0.111243
505.194	9.04076	C25H31NO10	2	Alangiside	5	Biosynthesis of Secondary Metabolites	5931.35	4103.92	1442.82	733.416	632.465	140.301	-0.531359	-2.03947	0.00962109	0.000876847
216.057	12.9096	C8H12N2O3S	2	6-Aminopenicillanate	5	Biosynthesis of Secondary Metabolites	4456.18	3081.76	2498.44	511.469	517.471	244.291	-0.532052	-0.834778	0.0092039	0.00175657
240.147	11.482	C12H20N2O3	2	Slaframine	7	Biosynthesis of Secondary Metabolites	5847.47	3417.07	3758.57	1471.59	686.346	990.866	-0.775052	-0.637629	0.0372607	0.0626638
351.154	9.59138	C15H21N5O5	3	O-beta-D-Xylosylzeatin	5	Biosynthesis of Secondary Metabolites	534647	283354	463575	98315.9	119138	65391.5	-0.915981	-0.205785	0.0182876	0.280388
338.1	11.022	C16H18O8	4	p-Coumaroyl quinic acid	7	Biosynthesis of Secondary Metabolites	1277.43	610.061	937.999	354.97	478.415	677.563	-1.06622	-0.445592	0.0700113	0.41941
384.205	9.99788	C22H28N2O4	3	16-Methoxy-2,3-dihydro-3-hydroxytabersonine	5	Biosynthesis of Secondary Metabolites	4376.08	1343.91	2432.54	285.757	-	2951.9	-1.7032	-0.847173	-	0.279759
256.073	12.5567	C15H12O4	15	Liquiritigenin	5	Biosynthesis of Secondary Metabolites	3410.6	291.636	3923.16	396.395	-	669.607	-3.54778	0.201993	-	0.246243
134.058	12.3692	C5H10O4	8	Deoxyribose	8	Carbohydrate Metabolism	11967	50040.6	10667.8	3566.97	81949	3902.27	2.06403	-0.16581	0.42148	0.64066
177.064	11.5915	C6H11NO5	1	4-Hydroxy-4-methylglutamate	8	Carbohydrate Metabolism	29311.4	75964	45941.6	9038.04	24717.9	6043.82	1.37385	0.648341	0.0261523	0.0264974
607.081	12.5093	C17H27N3O17P2	3	UDP-N-acetyl-D-glucosamine	8	Carbohydrate Metabolism	23612.4	44753.9	169704	3694.21	10051.5	68866.2	0.922468	2.8454	0.0186287	0.0237974
146.021	13.0267	C5H6O5	7	Methyloxaloacetate	6	Carbohydrate Metabolism	396512	727387	756324	62179.2	213171	161767	0.875358	0.931639	0.0481087	0.0152585
87.0083	13.0209	C6H6O6	3	L-Dehydroascorbate	8	Carbohydrate Metabolism	771.503	1396.85	2207.35	903.736	1769.01	319.205	0.856432	1.51657	0.559742	0.0437242
136.037	9.97108	C4H8O5	3	[FA trihydroxy(4:0)] 2,3,4-trihydroxy-butanoic acid	8	Carbohydrate Metabolism	563241	884952	901387	312125	197064	108891	0.651848	0.678395	0.141042	0.115479
179.079	13.2063	C6H13NO5	10	D-Glucosamine	10	Carbohydrate Metabolism	101450	133295	109429	6864.11	27728.4	18299.7	0.393855	0.109219	0.102315	0.462008
260.03	13.2843	C6H13O9P	46	D-Glucose 6-phosphate	10	Carbohydrate Metabolism	147783	183876	258338	63590.9	85352.3	79115.2	0.315247	0.805774	0.524916	0.0743161
74.0369	8.08709	C3H6O2	7	(S)-Lactaldehyde	8	Carbohydrate Metabolism	175514	214836	162429	84596.7	45906.3	84841.8	0.291648	-0.111782	0.453888	0.834329
154.003	10.5289	C3H7O5P	3	Propanoyl phosphate	8	Carbohydrate Metabolism	38433.9	46426.5	108745	6827.09	10882.3	16514	0.272571	1.5005	0.268068	0.00141469
180.064	16.2523	C6H12O6	57	myo-Inositol	6	Carbohydrate Metabolism	50181.9	58566.8	71614	14879.4	32044	19512.9	0.222918	0.513075	0.658467	0.134729
179.079	22.5732	C6H13NO5	10	D-Galactosamine	8	Carbohydrate Metabolism	2410.93	2767.07	2506.76	653.754	1205.56	557.638	0.198768	0.0562378	0.627384	0.831065
200.009	11.3113	C4H9O7P	4	D-Erythrose 4-phosphate	6	Carbohydrate Metabolism	1672.95	1875.97	1473.06	401.577	316.729	278.165	0.165246	-0.18357	0.459057	0.448131
767.115	11.5194	C21H36N7O16P3S	1	CoA	8	Carbohydrate Metabolism	2020.92	2171.64	3314.44	1404.32	506.426	986.826	0.103773	0.713753	0.850407	0.188019
176.032	12.8328	C6H8O6	15	Ascorbate	6	Carbohydrate Metabolism	266025	284361	192332	83559.6	119318	77102.9	0.0961624	-0.467968	0.810582	0.242783
169.998	12.7677	C3H7O6P	7	D-Glyceraldehyde 3-phosphate	8	Carbohydrate Metabolism	28924.6	30258.9	21422.5	14574.9	12841.1	5483.73	0.0650635	-0.433167	0.895291	0.392065
162.053	13.1147	C6H10O5	24	2-Dehydro-3-deoxy-L-rhamnonate	8	Carbohydrate Metabolism	1.42348e+06	1.46083e+06	1.72051e+06	331905	195660	220497	0.037362	0.27341	0.854125	0.193829
180.063	12.987	C6H12O6	57	D-Glucose	10	Carbohydrate Metabolism	3.0699e+06	3.01626e+06	3.11689e+06	851817	724041	620251	-0.0254322	0.021917	0.926751	0.932094
254.1	12.9459	C9H18O8	2	3-beta-D-Galactosyl-sn-glycerol	6	Carbohydrate Metabolism	4978.36	4887.83	5009.85	1067.15	1278.14	526.859	-0.0264763	0.00909833	0.917064	0.960117
162.053	17.2093	C6H10O5	24	(R)-2-Ethylmalate	8	Carbohydrate Metabolism	137745	134494	149912	31516.3	48945.2	16174.7	-0.0344503	0.122117	0.915333	0.526063
150.053	13.0278	C5H10O5	37	D-Xylulose	6	Carbohydrate Metabolism	115143	109388	134330	32153.3	23879.1	21275.9	-0.0739663	0.222363	0.784281	0.363569
132.042	13.081	C5H8O4	16	2-Acetolactate	6	Carbohydrate Metabolism	376105	348569	447215	53508.4	66566.3	39775.3	-0.10969	0.249833	0.543959	0.0806889
118.027	12.7358	C4H6O4	7	Succinate	10	Carbohydrate Metabolism	3.64803e+06	3.3603e+06	3.25134e+06	900024	636533	1.09089e+06	-0.118529	-0.166085	0.622354	0.595818
182.079	12.4434	C6H14O6	6	D-Sorbitol	6	Carbohydrate Metabolism	235870	212370	209923	14450.1	56902.7	58794.9	-0.151409	-0.168133	0.475777	0.44816
162.053	19.4763	C6H10O5	24	3-Ethylmalate	8	Carbohydrate Metabolism	71862.6	62142.1	72448.3	9710.37	7385.15	13271.5	-0.20967	0.0117098	0.165647	0.945737
74.0366	11.5042	C3H6O2	7	Propanoate	8	Carbohydrate Metabolism	378036	324448	258937	33095.8	39467	79061.3	-0.220537	-0.545927	0.084057	0.0495814
178.048	10.2576	C6H10O6	26	D-Glucono-1,5-lactone	6	Carbohydrate Metabolism	7755.67	6390.79	3457.21	650.787	662.007	367.676	-0.279258	-1.16564	0.0259382	0.00012166
164.069	11.2625	C6H12O5	25	L-Rhamnulose	6	Carbohydrate Metabolism	3630.61	2967.06	3102.87	809.409	655.199	564.279	-0.291176	-0.226609	0.251599	0.330542
88.0525	11.5174	C4H8O2	8	Butanoic acid	6	Carbohydrate Metabolism	41544.6	33698.3	37340.9	1176.43	10931.5	5774.01	-0.301986	-0.153904	0.246824	0.242272
90.032	20.9139	C3H6O3	6	(S)-Lactate	8	Carbohydrate Metabolism	68711	55628.6	52245	7312.34	13607.4	13229.4	-0.304713	-0.395247	0.156172	0.0850219
88.0162	13.195	C3H4O3	3	3-Oxopropanoate	6	Carbohydrate Metabolism	1.11532e+06	883237	1.12455e+06	325033	291108	291448	-0.336581	0.0118931	0.328832	0.967651
106.027	11.2225	C3H6O4	2	D-Glycerate	8	Carbohydrate Metabolism	344513	266332	2.14409e+06	95839.4	50036.7	370402	-0.371333	2.63773	0.213666	0.00149904
86.0369	7.31002	C4H6O2	7	Diacetyl	8	Carbohydrate Metabolism	151607	116888	55064.6	44568.7	13876.7	14164	-0.375206	-1.46113	0.219217	0.017981
88.0161	7.67139	C3H4O3	3	Pyruvate	10	Carbohydrate Metabolism	24107217	1.79778e+07	1.52983e+07	3.14015e+06	4.22543e+06	2.09329e+06	-0.423252	-0.656092	0.0623033	0.0049064
166.048	11.9462	C5H10O6	8	L-Arabinonate	6	Carbohydrate Metabolism	55770.5	39058.7	46139.2	20820.4	14681.6	10503.3	-0.513856	-0.273509	0.242617	0.45093
130.027	15.0922	C5H6O4	7	2,5-Dioxopentanoate	6	Carbohydrate Metabolism	18379	11532.8	24496.4	9374.89	3914.74	17982.1	-0.672317	0.414506	0.248756	0.57529
195.074	13.4469	C6H13NO6	3	2-Amino-2-deoxy-D-gluconate	6	Carbohydrate Metabolism	6034.54	3413.26	4870.8	2578.8	616.1	1499.73	-0.822094	-0.309085	0.133005	0.471821
192.027	14.3463	C6H8O7	12	Citrate	10	Carbohydrate Metabolism	18501.2	10055.5	210636	13452.8	2850.33	389453	-0.879632	3.50906	0.300356	0.396631
309.107	11.7503	C11H19NO9	5	N-Acetylneuraminate	8	Carbohydrate Metabolism	20444.9	10270.3	11384.5	13408	4101.01	4746.35	-0.993264	-0.844665	0.228789	0.276062
230.02	12.9287	C5H11O8P	16	D-Ribose 5-phosphate	10	Carbohydrate Metabolism	12058.3	5831.46	479091	2296.49	833.446	160779	-1.04809	5.3122	0.00814524	0.0101432
809.128	10.7833	C23H38N7O17P3S	1	Acetyl-CoA	6	Carbohydrate Metabolism	9660.35	3922	5785.69	1467.8	1592.45	1662.02	-1.30049	-0.739586	0.00186909	0.0132298
179.079	10.7016	C6H13NO5	10	D-Galactosamine	8	Carbohydrate Metabolism	76661.2	29233.1	26204.8	6554.11	4576.46	8282.38	-1.3909	-1.54866	4.71558e-05	0.000101703
185.993	13.6928	C3H7O7P	3	3-Phospho-D-glycerate	8	Carbohydrate Metabolism	18322.5	6617.56	1.41412e+06	7414.94	3074.5	728751	-1.46924	6.27014	0.0433756	0.0313394
152.069	10.0509	C5H12O5	4	Xylitol	6	Carbohydrate Metabolism	24758.2	8000.32	15056.4	4596.5	2280.77	1745.59	-1.62978	-0.71753	0.00203473	0.0181797
196.059	12.1041	C6H12O7	11	D-Gluconic acid	10	Carbohydrate Metabolism	818312	263890	919763	354320	112459	133338	-1.63272	0.168611	0.0464484	0.62157
134.021	13.2488	C4H6O5	4	(S)-Malate	10	Carbohydrate Metabolism	3.54291e+06	1.09721e+06	1.00777e+06	557685	386627	381349	-1.69109	-1.81377	0.000603506	0.000511932
255.998	12.562	C6H9O9P	2	L-Ascorbate 6-phosphate	6	Carbohydrate Metabolism	3653.13	606.997	3905.09	472.526	701.017	624.886	-2.58937	0.0962227	0.000646406	0.545561
663.107	12.0382	C21H27N7O14P2	1	NAD+	6	Energy Metabolism	74759.6	73612.5	59679.9	10549.2	8459.55	16169.4	-0.0223078	-0.325015	0.871109	0.177189
506.995	13.4697	C10H16N5O13P3	4	ATP	6	Energy Metabolism	11734.2	9227.69	4430.91	3256.23	4181.27	2354.18	-0.346681	-1.40505	0.382793	0.0128327
161.069	18.4871	C6H11NO4	10	N-Methyl-L-glutamate	8	Energy Metabolism	7698.6	5685.3	8477.17	3026.45	2758.11	5151.61	-0.437361	0.138985	0.363711	0.805091
161.069	17.0695	C6H11NO4	10	N-Methyl-L-glutamate	6	Energy Metabolism	12548.7	8404.96	11702.3	4613.45	3964.38	5128.46	-0.578222	-0.100745	0.223037	0.814417
97.9772	12.0184	H3O4P	1	Orthophosphate	10	Energy Metabolism	4.95331e+06	3.16321e+06	5.02397e+06	1.0248e+06	1.95762e+06	524994	-0.647007	0.0204341	0.172125	0.907643
427.03	12.7774	C10H15N5O10P2	6	ADP	6	Energy Metabolism	35846.4	22609.7	24568.7	11424.1	7000.97	9527.31	-0.664887	-0.545007	0.105427	0.181803
145.11	15.0909	C7H15NO2	6	Acetylcholine	10	Lipid Metabolism	1190.45	6738.62	16406.3	177.069	1661.42	3244.7	2.50094	3.78467	0.00648296	0.00251706
340.334	3.58192	C22H44O2	13	Docosanoic acid	6	Lipid Metabolism	1563.71	3179.65	7239.56	1116.05	1489.23	4892.27	1.02389	2.21093	0.137021	0.100356
472.113	12.1747	C14H26N4O10P2	1	CMP-N-trimethyl-2-aminoethylphosphonate	6	Lipid Metabolism	12126.3	18706.2	27416.1	1120.96	5415.73	4316.69	0.625372	1.17688	0.0908382	0.00418935
488.106	12.7165	C14H26N4O11P2	1	CDP-choline	6	Lipid Metabolism	10825	12095.5	4178.91	1861.19	1674.47	1399.4	0.160102	-1.37317	0.349714	0.00161054
90.0317	15.0291	C3H6O3	6	Glycerone	8	Lipid Metabolism	309084	343551	173189	66523.8	233590	81368.5	0.152526	-0.83565	0.792601	0.0429228
228.209	3.71232	C14H28O2	23	Tetradecanoic acid	6	Lipid Metabolism	100700	103340	184973	17715.9	26888.6	70722.5	0.0373353	0.877253	0.875945	0.0940921
183.066	12.7382	C5H14NO4P	1	Choline phosphate	8	Lipid Metabolism	448715	419184	861917	121335	132739	160597	-0.0982139	0.94175	0.753847	0.00736457
200.178	3.78858	C12H24O2	15	Dodecanoic acid	6	Lipid Metabolism	36575.6	34036	40615.4	14775.1	17888.8	26901.5	-0.103818	0.151146	0.834225	0.803599
237.046	4.41277	C13H24N4O11P2	1	CDP-N-dimethylethanolamine	7	Lipid Metabolism	13528.5	12470.8	797.443	2584.24	5417.59	643.426	-0.117439	-4.08447	0.741146	0.0014765
284.272	3.63698	C18H36O2	25	Octadecanoic acid	6	Lipid Metabolism	1.06657e+06	974708	2.38e+06	160720	220281	986137	-0.129931	1.15799	0.527809	0.0742779
172.146	3.98624	C10H20O2	23	Decanoic acid	6	Lipid Metabolism	36191.1	33069.4	28429	7409.66	5639.68	8381.63	-0.13014	-0.348272	0.529195	0.215285
256.241	3.67226	C16H32O2	27	Hexadecanoic acid	6	Lipid Metabolism	1.91191e+06	1.70161e+06	3.41176e+06	428975	611525	1.30489e+06	-0.168108	0.835503	0.596078	0.101049
308.272	3.62366	C20H36O2	28	Icosadienoic acid	6	Lipid Metabolism	2486.9	2104.51	19227.2	916.818	808.499	10548.6	-0.240861	2.95073	0.554936	0.0497588
90.0319	9.18842	C3H6O3	6	Glyceraldehyde	8	Lipid Metabolism	5.98664e+06	4397606	4.64796e+06	1.23014e+06	1.48965e+06	1.25305e+06	-0.445028	-0.365149	0.152832	0.178185
149.105	9.23214	C6H15NO3	1	Triethanolamine	8	Lipid Metabolism	7526.86	5278.28	7221.3	2551.08	1230.22	2200.33	-0.51198	-0.0597898	0.182194	0.86215
449.314	4.3103	C26H43NO5	5	Glycodeoxycholate	6	Lipid Metabolism	9014.84	6117.39	5982	2154.34	1268.19	2648.36	-0.559384	-0.591673	0.0697602	0.127989
105.079	16.8536	C4H11NO2	2	Diethanolamine	6	Lipid Metabolism	3633.46	2399.32	2630.53	1243.42	283.635	404.171	-0.598718	-0.465991	0.139691	0.206918
254.225	3.66066	C16H30O2	50	(9Z)-Hexadecenoic acid	6	Lipid Metabolism	66712.2	40575.8	144481	6765.39	6336.78	61026.5	-0.717333	1.11486	0.00135142	0.083181
104.047	9.01059	C4H8O3	13	(R)-3-Hydroxybutanoate	10	Lipid Metabolism	35118.7	20768.8	28506.5	9944.14	10654.6	5447.94	-0.757821	-0.300951	0.096681	0.299775
172.013	12.5322	C3H9O6P	3	sn-Glycerol 3-phosphate	8	Lipid Metabolism	36666.9	18162.5	7500.86	6534.94	2207.14	4453.92	-1.01351	-2.28935	0.00737994	0.000561823
125.015	13.0361	C2H7NO3S	1	Taurine	8	Lipid Metabolism	49425.6	19130.3	19353.3	7617.05	3627.05	3925.25	-1.3694	-1.35268	0.00151256	0.00139615
257.102	12.5763	C8H20NO6P	1	sn-glycero-3-Phosphocholine	10	Lipid Metabolism	2.20706e+07	7.20263e+06	2.31861e+07	3.29891e+06	1.71819e+06	3.81198e+06	-1.61553	0.0711355	0.000785876	0.673902
215.056	13.2277	C5H14NO6P	1	sn-glycero-3-Phosphoethanolamine	6	Lipid Metabolism	156730	18848.1	73485.8	20067.5	6904.6	18820.9	-3.05579	-1.09275	0.000319474	0.000936301
169.05	12.1431	C4H12NO4P	1	Phosphodimethylethanolamine	6	Lipid Metabolism	23419.8	2226.85	14032.8	16428.4	929.295	9007.62	-3.39465	-0.738927	0.0815443	0.365537
366.351	3.56769	C24H46O2	6	[FA (24:0)] 15Z-tetracosenoic acid	6	Lipids: Fatty Acyls	1014.56	2622.28	8704.02	772.383	1591.85	6239.49	1.36996	3.10082	0.137715	0.0894606
215.189	5.90204	C12H25NO2	2	[FA amino(12:0)] 12-amino-dodecanoic acid	7	Lipids: Fatty Acyls	17033.9	34523.1	13503.8	9041.33	8631.01	2402.13	1.01915	-0.335042	0.0313028	0.499019
342.314	4.05656	C21H42O3	6	[FA hydroxy(21:0)] 21-hydroxy-heneicosanoic acid	5	Lipids: Fatty Acyls	1319.43	2559.8	2399.06	1032.28	1228.54	1435.99	0.956115	0.862557	0.174524	0.272306
338.319	3.60478	C22H42O2	17	[FA (22:0)] 13Z-docosenoic acid	5	Lipids: Fatty Acyls	619.002	1103.34	6058.15	760.879	440.061	4059.83	0.833856	3.29086	0.322556	0.0727483
294.095	5.43032	C11H18O9	4	1-O-(3R,4-dihydroxy-2-methylene-butanoyl)-beta-D-glucopyranose	7	Lipids: Fatty Acyls	588.962	955.913	677.518	717.709	529.04	782.944	0.698705	0.202084	0.444558	0.873083
281.272	4.101	C18H35NO	2	[FA (18:1)] 9Z-octadecenamide	5	Lipids: Fatty Acyls	2119.29	3130.62	2208.89	794.819	1457.02	2284.61	0.56287	0.059738	0.28127	0.944762
132.078	4.69067	C6H12O3	15	[FA hydroxy(6:0)] 4-hydroxy-hexanoic acid	5	Lipids: Fatty Acyls	31680.3	44847.9	40321.6	8438.1	14275.7	7247.83	0.501453	0.347966	0.174704	0.172365
323.814	3.74454	C3H2I2O2	2	3,3-diiodoacrylic acid	5	Lipids: Fatty Acyls	1404.02	1966.36	1582.69	174.011	754.242	925.86	0.485958	0.172811	0.233764	0.728165
298.287	3.62914	C19H38O2	25	Nonadecanoicacid	5	Lipids: Fatty Acyls	2207.62	3059.19	26452.2	1530.61	862.986	14300.7	0.470657	3.58282	0.379299	0.0419178
279.256	4.17315	C18H33NO	1	Linoleamide	7	Lipids: Fatty Acyls	1467.46	1943.56	1732.81	1060.05	311.888	998.532	0.405374	0.239784	0.443633	0.728096
292.204	3.93573	C18H28O3	15	[FA oxo(18:3)] 4-oxo-9Z,11E,13E-octadecatrienoic acid	7	Lipids: Fatty Acyls	1520.98	1970.68	2154.7	324.104	1140.16	1550.29	0.373686	0.502484	0.496089	0.477756
312.303	3.61132	C20H40O2	22	[FA (20:0)] eicosanoic acid	6	Lipids: Fatty Acyls	7714.75	9951.55	39931.1	2444.64	2607.38	23690	0.367301	2.37182	0.257468	0.0717806
102.068	11.2439	C5H10O2	9	Pentanoate	7	Lipids: Fatty Acyls	18440.1	23152.9	24708.8	7097.73	991.749	1744.01	0.328344	0.422178	0.276829	0.174873
201.173	8.26472	C11H23NO2	2	[FA amino(11:0)] 11-amino-undecanoic acid	7	Lipids: Fatty Acyls	308131	363210	279872	82030	141325	33004.2	0.237261	-0.138773	0.531222	0.557919
332.199	3.74111	C20H28O4	21	[FA oxo,hydroxy(4:0)] 9-oxo-15S-hydroxy-5Z,10Z,13E,17Z-prostatetraenoic acid	5	Lipids: Fatty Acyls	11757.5	13843.9	9875.24	4478.05	1118.46	1142.16	0.235671	-0.251695	0.425834	0.468651
399.334	4.47319	C23H45NO4	1	[FA] O-Palmitoyl-R-carnitine	6	Lipids: Fatty Acyls	1059.7	1213.6	12860.8	230.673	122.101	2763.86	0.195634	3.60125	0.296135	0.00323284
336.23	4.40023	C20H32O4	53	Leukotriene B4	5	Lipids: Fatty Acyls	1950.5	2195.47	1751.87	752.473	605.864	544.719	0.170687	-0.154951	0.630939	0.68523
646.503	4.14929	C36H70O9	3	[FA (2:0/2:0/2:0)] 1-(O-alpha-D-glucopyranosyl)-3-keto-(27R,29R)-triacontanediol	5	Lipids: Fatty Acyls	3757.78	4096.18	5543.12	2545.13	662.689	1814.62	0.1244	0.560818	0.811699	0.301224
116.084	7.6059	C6H12O2	24	Hexanoic acid	7	Lipids: Fatty Acyls	13008.8	14078.7	10972	668.051	508.756	3140.83	0.114029	-0.245659	0.0463122	0.28735
296.272	3.64057	C19H36O2	27	[FA methyl(18:0)] 11R,12S-methylene-octadecanoic acid	5	Lipids: Fatty Acyls	2292.85	2475.29	13030.5	866.689	395.445	6713.59	0.110455	2.50669	0.72032	0.0481591
383.303	3.81426	C22H41NO4	1	N-oleoyl threonine	5	Lipids: Fatty Acyls	408.311	428.09	754.398	409.978	672.273	470.059	0.0682463	0.885658	0.961893	0.310345
102.068	8.10948	C5H10O2	9	3-Methylbutanoic acid	7	Lipids: Fatty Acyls	26332.7	27158.2	25149.7	508.272	3306.32	1088.27	0.0445337	-0.0663129	0.654069	0.116036
674.532	7.22247	C38H74O9	2	[FA (32:0/2:0)] 1-(O-alpha-D-mannopyranosyl)-29-keto-(3R,31R)-dotriacontanediol	5	Lipids: Fatty Acyls	12423.4	12740.5	9061.6	7486.21	6377.7	4185.51	0.0363559	-0.455224	0.950737	0.470655
142.099	4.14584	C8H14O2	34	[FA (8:1)] 7-octenoic acid	5	Lipids: Fatty Acyls	2371.79	2338.02	2219.5	426.635	504.797	206.643	-0.0206843	-0.0957426	0.922044	0.552958
306.257	3.64118	C20H34O2	29	Icosatrienoic acid	6	Lipids: Fatty Acyls	16032.1	15757.8	104374	7634.58	4003.79	46551	-0.0248966	2.70272	0.951969	0.0303519
160.074	11.9707	C7H12O4	5	[FA (7:0/2:0)] Heptanedioic acid	5	Lipids: Fatty Acyls	2440.42	2377.55	2161.4	635.086	1239.41	669.347	-0.0376539	-0.175166	0.931958	0.56752
158.131	3.97471	C9H18O2	25	Nonanoic acid	5	Lipids: Fatty Acyls	123145	119787	118345	34411.3	19158.3	15799.5	-0.0398817	-0.0573535	0.871716	0.811776
674.532	4.19111	C38H74O9	2	[FA (32:0/2:0)] 1-(O-alpha-D-glucopyranosyl)-29-keto-(3R,31R)-dotriacontanediol	5	Lipids: Fatty Acyls	81823.9	79587.7	67854.4	51297.6	14250.9	11205.2	-0.0399762	-0.270079	0.937684	0.628558
100.053	13.8199	C5H8O2	18	Tiglic acid	5	Lipids: Fatty Acyls	51374.5	49382.1	46974	5198.55	17990.1	5595.18	-0.0570645	-0.12919	0.843302	0.293239
270.256	3.64019	C17H34O2	30	[FA (17:0)] heptadecanoic acid	5	Lipids: Fatty Acyls	30307	28390.8	178941	7578.73	6286.81	85283.3	-0.094226	2.56176	0.711015	0.0393172
316.262	3.84147	C18H36O4	20	[FA hydroxy(18:0)] 9,10-dihydroxy-octadecanoic acid	7	Lipids: Fatty Acyls	1294.96	1197.5	2638.14	148.165	207.017	502.121	-0.112889	1.02661	0.475773	0.00959038
304.241	3.61616	C20H32O2	46	[FA (20:4)] 5Z,8Z,11Z,14Z-eicosatetraenoic acid	6	Lipids: Fatty Acyls	44492.5	39495.1	143766	16897.2	11343.6	58720.2	-0.171889	1.69209	0.643205	0.0381931
162.053	21.7244	C6H10O5	24	[FA hydroxy(6:0/2:0)] 2-hydroxy-Hexanedioic acid	7	Lipids: Fatty Acyls	44810.8	39655.5	43484.6	8359.15	8804.97	11256.2	-0.176324	-0.0433398	0.428413	0.856701
332.272	3.61242	C22H36O2	9	[FA (22:4)] 7Z,10Z,13Z,16Z-docosatetraenoic acid	6	Lipids: Fatty Acyls	9891.04	8680.95	124545	5598.39	2565.94	65578.4	-0.18827	3.6544	0.713433	0.0390446
128.047	13.862	C6H8O3	10	(4E)-2-Oxohexenoic acid	5	Lipids: Fatty Acyls	12623.2	10966	10550.2	2126.42	6762.42	1324.54	-0.203043	-0.258814	0.667071	0.158558
268.241	3.67757	C17H32O2	42	omega-Cyclohexylundecanoic acid	5	Lipids: Fatty Acyls	9089.75	7515.01	31192.7	1113.07	728.654	14524	-0.274464	1.7789	0.0624622	0.0552592
302.224	3.65332	C20H30O2	44	[FA (20:5)] 5Z,8Z,11Z,14Z,17Z-eicosapentaenoic acid	5	Lipids: Fatty Acyls	7176.88	5906.43	16058.4	2358.23	1777.68	7043.69	-0.281072	1.1619	0.425007	0.0809683
144.115	4.27206	C8H16O2	23	[FA (8:0)] octanoic acid	7	Lipids: Fatty Acyls	304900	248450	284469	49298.9	52682.6	44705.2	-0.295381	-0.100065	0.16889	0.561962
300.267	3.68785	C18H36O3	27	[FA hydroxy(18:0)] 2S-hydroxy-octadecanoic acid	5	Lipids: Fatty Acyls	4065.13	3306.96	27742.6	241.151	622.906	10454.9	-0.297796	2.77073	0.0877865	0.0201026
156.115	4.03853	C9H16O2	28	[FA hydroxy(9:1)] 4-hydroxy-2-nonenal	5	Lipids: Fatty Acyls	1646.96	1336.82	1602.89	346.151	275.841	225.392	-0.301	-0.0391281	0.212995	0.83922
217.131	9.66391	C10H19NO4	1	O-Propanoylcarnitine	5	Lipids: Fatty Acyls	41820.8	33655.3	27279.3	2702.75	7187.16	3117.4	-0.313387	-0.616414	0.103589	0.000445093
259.178	7.35529	C13H25NO4	2	[FA (6:0)] O-hexanoyl-R-carnitine	5	Lipids: Fatty Acyls	1921.29	1545.58	1875.7	497.172	602.427	542.992	-0.313921	-0.0346412	0.374476	0.905524
186.162	3.84554	C11H22O2	25	[FA (11:0)] undecanoic acid	7	Lipids: Fatty Acyls	4428.72	3544.62	3813.15	1657.56	326.145	616.047	-0.321261	-0.215909	0.367123	0.526388
298.251	3.68848	C18H34O3	63	2-Oxooctadecanoic acid	5	Lipids: Fatty Acyls	7684.39	6113.18	10742	799.578	1922.11	2762.86	-0.330006	0.483264	0.205543	0.110492
118.063	4.91659	C5H10O3	13	formyl 3-hydroxy-butanoate	5	Lipids: Fatty Acyls	4195.02	3287.35	3617.25	796.909	697.892	379.233	-0.351751	-0.213785	0.138275	0.256113
215.116	13.9771	C10H17NO4	3	2-Amino-9,10-epoxy-8-oxodecanoic acid	5	Lipids: Fatty Acyls	2505.29	1958.45	2358.08	559.357	938.333	880.66	-0.355262	-0.0873614	0.363658	0.788928
330.241	4.02976	C18H34O5	10	[FA trihydroxy(18:1)] 9S,12S,13S-trihydroxy-10E-octadecenoic acid	5	Lipids: Fatty Acyls	1696.54	1304.52	1675.88	531.944	413.795	785.121	-0.379072	-0.0176762	0.291389	0.966849
231.147	8.90987	C11H21NO4	3	O-Butanoylcarnitine	7	Lipids: Fatty Acyls	58323.2	44272.3	48839.8	16560.1	16515.6	11106.2	-0.397667	-0.256014	0.274809	0.383241
102.068	4.63019	C5H10O2	9	ethyl propionate	7	Lipids: Fatty Acyls	178657	133483	180104	23995.3	39696.1	29686.7	-0.420535	0.011634	0.109746	0.942154
132.042	19.1466	C5H8O4	16	Glutarate	7	Lipids: Fatty Acyls	8559.95	6253.89	10786.8	1867.74	3204.11	4025.66	-0.452848	0.333593	0.270629	0.369435
131.095	16.252	C6H13NO2	12	L-Norleucine	7	Lipids: Fatty Acyls	232039	166285	43878.7	173002	98346.2	20187.4	-0.480711	-2.40278	0.539373	0.117122
326.137	13.0097	C16H22O7	2	[FA hydroxy,dioxo(4:0/2:0)] 11R-hydroxy-9,15-dioxo-2,3,4,5-tetranor-prostan-1,20-dioic acid	5	Lipids: Fatty Acyls	712191	438883	546326	128307	253577	112946	-0.698426	-0.382502	0.11967	0.101127
334.288	3.63619	C22H38O2	12	13,16,19-Docosatrienoic acid	5	Lipids: Fatty Acyls	3589.1	2179.44	22904.4	2637.39	723.446	12999.5	-0.719663	2.67393	0.369381	0.0562001
414.214	4.05725	C22H39BrO2	1	6-bromo-docosa-5E,9Z-dienoic acid	7	Lipids: Fatty Acyls	8825.4	3507.29	9959.57	4800.05	1865.76	1053.89	-1.33131	0.174422	0.10984	0.673227
252.209	3.67529	C16H28O2	48	[FA (16:2)] 9,12-hexadecadienoic acid	5	Lipids: Fatty Acyls	4269.33	1646.1	3677.06	497.023	457.185	1297.72	-1.37496	-0.215457	0.000247555	0.443623
278.188	3.72416	C17H26O3	4	[FA hydroxy(17:2)] 7-hydroxy-10E,16-heptadecadien-8-ynoic acid	7	Lipids: Fatty Acyls	63946.8	10464.9	51163	45593.6	653.582	46410.6	-2.61131	-0.321771	0.100655	0.707915
588.548	3.52091	C39H72O3	2	[GL methyl(15:0/8:0)] 1-(14-methyl-pentadecanyl)-2-(8-[3]-ladderane-octanyl)-sn-glycerol	5	Lipids: Glycerolipids	1953.15	3982.83	2216.26	1595.53	3340.51	953.226	1.028	0.182329	0.330406	0.788645
602.528	3.55749	C39H70O4	1	[GL methyl(15:0/8:0)] 1-(14-methyl-pentadecanoyl)-2-(8-[3]-ladderane-octanyl)-sn-glycerol	5	Lipids: Glycerolipids	10631.1	17019.4	10426.2	7439.55	10507.3	3048.94	0.678887	-0.0280823	0.363337	0.961798
785.615	3.93527	C48H83NO7	1	[GL hydroxy,methyl,trimethyl(18:0/22:4)] 1-(9Z-octadecenoyl)-2-(10Z,13Z,16Z,19Z-docosatetraenoyl)-sn-glycero-3-O-2'-(hydroxymethyl)-(N,N,N-trimethyl)-beta-alanine	5	Lipids: Glycerolipids	14028.4	22272.2	16776.6	10997.4	13853.6	7795.94	0.666892	0.258096	0.389006	0.699121
730.612	4.11709	C46H82O6	4	TG(14:1(9Z)/14:1(9Z)/15:1(9Z))[iso3]	5	Lipids: Glycerolipids	15209.9	21026.7	22115.6	11619.7	2174.71	6632.49	0.467207	0.540048	0.393306	0.351438
650.528	3.5574	C43H70O4	1	[GL (8:0/8:0)] 1-(8-[3]-ladderane-octanoyl-2-(8-[3]-ladderane-octanyl)-sn-glycerol	5	Lipids: Glycerolipids	5294.16	7300.44	6255.19	3952.43	4433.68	1981.28	0.46358	0.24065	0.524808	0.684158
714.579	4.14565	C45H78O6	1	TG(12:0/12:0/18:4(6Z,9Z,12Z,15Z))[iso3]	5	Lipids: Glycerolipids	2794.77	3412.99	2154.2	1866.09	524.429	668.186	0.288305	-0.375574	0.563181	0.555409
720.568	4.20968	C47H76O5	5	DG(44:8)	5	Lipids: Glycerolipids	73505	86841.8	81320.3	47366.9	26470.7	24743	0.240548	0.145773	0.645076	0.782847
786.674	4.07048	C50H90O6	25	TG(14:1(9Z)/14:1(9Z)/19:1(9Z))[iso3]	5	Lipids: Glycerolipids	366.564	400.095	1163.98	-	-	457.924	0.126278	1.66692	-	0.123975
370.309	3.83703	C22H42O4	3	2-monooleoylglycerol	7	Lipids: Glycerolipids	4182.96	4424.98	4990.26	1962.99	1349.98	3676.5	0.0811456	0.25459	0.846547	0.715791
732.628	4.13764	C46H84O6	9	TG(13:0/13:0/17:2(9Z,12Z))[iso3]	5	Lipids: Glycerolipids	1594.57	1398.76	4124.6	1117.29	329.834	1170.6	-0.189024	1.37109	0.755811	0.020463
816.628	7.87983	C53H84O6	2	TG(14:1(9Z)/18:4(6Z,9Z,12Z,15Z)/18:4(6Z,9Z,12Z,15Z))[iso3]	5	Lipids: Glycerolipids	0	592.272	1173.81	-	140.021	163.061	-0.755669	0.231194	0.00346713	0.000726359
551.43	4.3633	C29H62NO6P	2	[PC (16:2/5:2)] 1-hexadecyl-2-pentyl-sn-glycero-3-phosphocholine	5	Lipids: Glycerophospholipids	0	0	1477.3	-	-	260.538	-	0.562963	-	0.00147084
351.224	4.06507	C37H67O10P	6	PG(13:0/18:3(6Z,9Z,12Z))	7	Lipids: Glycerophospholipids	341.085	4967.61	310.718	-	-	-	3.86435	-0.134524	-	-
774.542	3.46278	C42H79O10P	23	PG(36:2)	7	Lipids: Glycerophospholipids	6988.41	23568.4	7957.49	5640.53	18226.9	2843.8	1.75381	0.187348	0.165792	0.772861
801.625	3.93546	C45H88NO8P	38	PE(40:1)	5	Lipids: Glycerophospholipids	520.763	1728.15	1943.05	-	2375.36	1309.09	1.73053	1.89962	0.403197	0.142458
707.511	3.74118	C37H74NO9P	2	PS(O-16:0/15:0)	5	Lipids: Glycerophospholipids	129.078	378.661	93.2406	-	457.39	-	1.55266	-0.469214	0.387852	-
746.621	3.92995	C43H87O7P	2	PA(O-20:0/20:0)	5	Lipids: Glycerophospholipids	271.505	746.593	1715.75	-	1109.96	805.819	1.45934	2.65979	0.481481	0.0291927
840.589	3.50504	C47H85O10P	4	PG(19:0/22:4(7Z,10Z,13Z,16Z))	5	Lipids: Glycerophospholipids	1015.88	2638.19	1226.73	760.559	1714.41	523.624	1.37682	0.272082	0.156317	0.665937
769.599	3.92107	C44H84NO7P	17	PC(18:1(11Z)/P-18:1(11Z))	5	Lipids: Glycerophospholipids	100198	247891	268164	85702.4	150354	141599	1.30685	1.42025	0.151475	0.0988718
839.566	3.50358	C46H82NO10P	17	PS(40:4)	5	Lipids: Glycerophospholipids	5997.01	14770.7	6780.38	4546.69	10588.2	3006.58	1.30043	0.177121	0.201271	0.784884
791.584	3.69427	C46H82NO7P	16	PC(20:4(5Z,8Z,11Z,14Z)/P-18:1(11Z))	7	Lipids: Glycerophospholipids	8872.91	20895.1	8758.99	6568.55	15366.5	3483.53	1.23568	-0.0186429	0.222582	0.976848
883.607	3.85548	C52H86NO8P	5	PC(44:9)	5	Lipids: Glycerophospholipids	3769.95	8819.56	7073.49	3080.29	8142.8	4691.85	1.22616	0.907878	0.313017	0.290356
791.569	3.50257	C42H82NO10P	10	PS(36:0)	7	Lipids: Glycerophospholipids	28120.8	63555.4	26967.6	21141.1	43447	11747.4	1.17637	-0.0604117	0.210836	0.927964
833.615	3.90759	C45H88NO10P	6	PS(17:0/22:0)	5	Lipids: Glycerophospholipids	24181.4	54249.3	39936.8	17894.1	39384.4	21258.3	1.1657	0.723816	0.233819	0.301255
539.359	3.76387	C26H54NO8P	1	PS(O-20:0/0:0)	7	Lipids: Glycerophospholipids	1317	2939.67	1360.72	655.718	2502.42	299.777	1.1584	0.0471156	0.28875	0.909051
829.562	3.9136	C48H80NO8P	24	PC(40:8)	7	Lipids: Glycerophospholipids	218892	484430	241481	146618	276741	166646	1.14607	0.141692	0.156313	0.845547
803.583	3.96599	C47H82NO7P	1	PE(P-20:0/22:6(4Z,7Z,10Z,13Z,16Z,19Z))	5	Lipids: Glycerophospholipids	842.43	1847.3	2221.74	622.673	569.043	629.469	1.13279	1.39906	0.0549128	0.020703
803.568	3.9681	C43H82NO10P	15	[GP (18:0/18:0)] 1-octadecanoyl-2-(9Z-octadecenoyl)-sn-glycero-3-phosphothreonine	5	Lipids: Glycerophospholipids	1235.96	2698.24	2600.98	842.096	776.112	674.248	1.12638	1.07342	0.043524	0.0464923
835.607	3.91937	C48H86NO8P	28	PC(40:5)	5	Lipids: Glycerophospholipids	75092.9	160037	158757	64306.6	133295	87636.4	1.09166	1.08007	0.310505	0.179024
775.553	3.65443	C45H78NO7P	10	[PE (18:1/22:6)] 1-(1Z-octadecenyl)-2-(4Z,7Z,10Z,13Z,16Z,19Z-docosahexaenoyl)-sn-glycero-3-phosphoethanolamine	5	Lipids: Glycerophospholipids	3907.8	8081.37	6374.46	2557.55	3856.98	2066.09	1.04824	0.705946	0.128769	0.186302
831.597	3.90726	C45H86NO10P	10	PS(17:0/22:1(11Z))	5	Lipids: Glycerophospholipids	34361.4	68460.4	44522.7	22789.8	41660.9	27913.1	0.994481	0.373753	0.214693	0.594001
837.624	3.90675	C48H88NO8P	28	PC(40:4)	5	Lipids: Glycerophospholipids	30788.3	59543.2	72006.8	30487.2	53847.1	36392.8	0.951553	1.22575	0.397514	0.134687
787.535	3.56699	C42H78NO10P	20	PS(36:2)	5	Lipids: Glycerophospholipids	13618.9	26141.9	8909.82	8551.92	10547.2	2982.84	0.940759	-0.612138	0.116751	0.361225
835.534	3.54117	C46H78NO10P	12	PS(40:6)	5	Lipids: Glycerophospholipids	8245.62	15753.7	6430.97	5313.29	7720.63	2244.12	0.933987	-0.358592	0.166494	0.563044
787.55	3.56822	C46H78NO7P	1	[PC (6:0/8:0)] 1-(6-[3]-ladderane-hexanoyl)-2-(8-[3]-ladderane-octanyl)-sn-glycerophosphocholine	5	Lipids: Glycerophospholipids	6207.09	11828.7	4293.05	3945.19	4775.37	1317.2	0.930298	-0.531915	0.12118	0.413932
771.54	3.56433	C42H78NO9P	5	PS(O-18:0/18:3(6Z,9Z,12Z))	5	Lipids: Glycerophospholipids	8566.83	15835.8	11251.1	5305.31	6387.36	3468.96	0.886353	0.393234	0.132201	0.43448
777.589	3.50792	C42H84NO9P	3	PS(O-20:0/16:0)	5	Lipids: Glycerophospholipids	5324.95	9776.78	6242.33	4272.61	7282.38	2552.11	0.876592	0.229318	0.341347	0.727771
859.609	3.89887	C50H86NO8P	13	PC(42:7)	5	Lipids: Glycerophospholipids	7157.69	13021	8181.42	5075.81	10217.4	4758.09	0.863277	0.192858	0.357211	0.77849
466.307	3.47532	C23H47O7P	1	PA(20:0/0:0)	5	Lipids: Glycerophospholipids	7026.14	12726.6	12739.4	2808.06	3682.51	3040.83	0.857041	0.858493	0.0518095	0.0330406
777.553	3.50068	C41H80NO10P	10	PS(13:0/22:0)	5	Lipids: Glycerophospholipids	1642.08	2960.53	1017.74	1213.6	1758.15	455.405	0.850337	-0.690156	0.268719	0.392209
787.517	3.58809	C45H74NO8P	22	PE(40:8)	5	Lipids: Glycerophospholipids	1817.75	3258.06	1418.23	1285.68	1137.77	324.097	0.841862	-0.358059	0.145112	0.584815
787.573	3.71678	C43H82NO9P	3	PS(O-20:0/17:2(9Z,12Z))	5	Lipids: Glycerophospholipids	1197.07	2126.26	1789.87	919.271	1152.69	540.296	0.828818	0.58035	0.256501	0.318222
796.509	3.49129	C40H77O13P	8	PI(12:0/19:0)	5	Lipids: Glycerophospholipids	1575.42	2798.29	1713.31	1208.41	666.537	591.703	0.828805	0.121049	0.140675	0.846818
810.615	3.92056	C47H87O8P	3	PA(44:3)	5	Lipids: Glycerophospholipids	10990.2	19425	14218.3	8353.1	12624.3	7765.99	0.821697	0.371532	0.313902	0.591982
796.524	3.48481	C44H77O10P	19	PG(38:5)	5	Lipids: Glycerophospholipids	2806.06	4940.87	2935.36	2239.14	1445.8	1002.82	0.816216	0.0649909	0.168591	0.920948
757.601	3.94232	C43H84NO7P	17	PE(20:0/P-18:1(11Z))	5	Lipids: Glycerophospholipids	14822.4	26048.3	33873.3	11685.6	16696.2	19136.1	0.813408	1.19237	0.317505	0.150433
660.509	4.1084	C37H73O7P	6	PA(O-20:0/14:1(9Z))	5	Lipids: Glycerophospholipids	13413.5	23566.1	18596.4	8843.59	10285.6	8890.62	0.813034	0.471343	0.186145	0.440077
586.346	3.82511	C27H55O11P	1	PI(O-18:0/0:0)	5	Lipids: Glycerophospholipids	4953.32	8692.53	6708.28	3028.06	2079.9	1753.07	0.811382	0.437549	0.0940393	0.363569
727.552	3.85051	C41H78NO7P	16	PE(18:1(11Z)/P-18:1(11Z))	7	Lipids: Glycerophospholipids	5565.14	9515.43	5279.51	5051.8	8319.39	1427.51	0.773852	-0.0760141	0.454214	0.919331
853.586	3.87258	C47H84NO10P	4	PS(19:0/22:4(7Z,10Z,13Z,16Z))	5	Lipids: Glycerophospholipids	5933.78	9862.86	4710.13	3330.4	5286.85	2826.13	0.733054	-0.333186	0.263475	0.596082
790.552	3.54244	C46H79O8P	3	[PG (8:0/8:0)] 1-(8-[3]-ladderane-octanyl)-2-(8-[3]-ladderane-octanyl)-sn-glycero-3-phospho-(1'-sn-glycerol)	5	Lipids: Glycerophospholipids	2867.5	4739.78	2817.04	2059.53	2068.42	902.922	0.725028	-0.0256109	0.246864	0.966303
789.567	3.75401	C46H80NO7P	6	PC(20:5(5Z,8Z,11Z,14Z,17Z)/P-18:1(11Z))	7	Lipids: Glycerophospholipids	2971.61	4906.06	5447.21	1784.65	2394.47	2483.78	0.723322	0.874273	0.246436	0.161611
763.55	3.80959	C44H78NO7P	6	PC(18:4(6Z,9Z,12Z,15Z)/P-18:1(11Z))	7	Lipids: Glycerophospholipids	1298.85	2097.26	3312.45	891.164	1184.02	1082.21	0.691272	1.35067	0.325654	0.0295056
809.593	3.92658	C46H84NO8P	29	PC(38:4)	5	Lipids: Glycerophospholipids	92046.6	148623	108911	69427.4	104141	61079.4	0.691222	0.242717	0.405705	0.728001
811.609	3.92846	C46H86NO8P	28	PC(38:3)	5	Lipids: Glycerophospholipids	23461.9	37201.6	27849.7	20118.5	26277.1	14560.3	0.66504	0.247336	0.440204	0.737047
786.615	3.9384	C45H87O8P	5	PA(42:1)	5	Lipids: Glycerophospholipids	15247.5	23701.4	16065.6	12462.5	14875.2	7425.43	0.636396	0.0753993	0.418084	0.914684
308.863	3.82358	C50H87O13P	4	PI(19:1(9Z)/22:4(7Z,10Z,13Z,16Z))	5	Lipids: Glycerophospholipids	6096.68	9469.26	6158.85	2091.83	2501.86	1414.26	0.635227	0.0146371	0.0855473	0.962539
699.521	3.87677	C39H74NO7P	8	PE(16:1(9Z)/P-18:1(11Z))	5	Lipids: Glycerophospholipids	3115.9	4820.26	4236.37	2662.41	1854.2	1498.22	0.62946	0.443179	0.338505	0.497974
573.308	3.85139	C28H48NO9P	1	PS(22:4(7Z,10Z,13Z,16Z)/0:0)	5	Lipids: Glycerophospholipids	32562.2	49551.3	36252.2	14871.1	26375	3199.13	0.605726	0.154869	0.315468	0.658165
677.463	3.93306	C35H68NO9P	1	PS(P-16:0/13:0)	5	Lipids: Glycerophospholipids	4739.37	7192.54	4580.71	4277.99	1897.73	5913.3	0.601806	-0.0491244	0.351818	0.966865
805.582	3.92525	C43H84NO10P	9	[PS (18:0/19:0)] 1-octadecanoyl-2-nonadecanoyl-sn-glycero-3-phosphoserine	5	Lipids: Glycerophospholipids	47411.3	71649.5	34229.8	31957.6	43823.2	18913.6	0.595726	-0.469976	0.40893	0.510276
785.593	3.93584	C44H84NO8P	75	PC(36:2)	5	Lipids: Glycerophospholipids	143522	216013	142008	116182	143376	72328	0.589851	-0.015296	0.463192	0.983204
470.265	3.79156	C21H43O9P	1	PG(15:0/0:0)	5	Lipids: Glycerophospholipids	1122.25	1676.39	1013.94	425.131	786.866	244.708	0.578961	-0.146424	0.274586	0.677983
556.281	3.86095	C28H45O9P	1	PG(22:6(4Z,7Z,10Z,13Z,16Z,19Z)/0:0)	5	Lipids: Glycerophospholipids	1851.46	2750.82	1918.85	1050	1311.11	260.452	0.571201	0.0515802	0.327282	0.90792
806.582	3.92324	C47H83O8P	3	PA(44:5)	5	Lipids: Glycerophospholipids	45430.5	66206.8	31110.3	30208.3	37344.9	17923.4	0.543317	-0.546268	0.421619	0.452803
789.53	3.73325	C45H76NO8P	27	PE(40:7)	5	Lipids: Glycerophospholipids	1414.38	2040.63	1006.73	809.001	643.022	281.467	0.528848	-0.490492	0.273272	0.398904
712.433	3.80592	C38H65O10P	4	PG(12:0/20:5(5Z,8Z,11Z,14Z,17Z))	5	Lipids: Glycerophospholipids	2582.71	3625.34	2958.05	1119.83	532.573	298.501	0.489228	0.19576	0.163069	0.557992
567.317	4.41966	C26H50NO10P	1	[PS (10:0)] 1,2-didecanoyl-sn-glycero-3-phosphoserine	7	Lipids: Glycerophospholipids	6265.7	8589.82	2723.39	1623.83	11573.5	1070.23	0.455153	-1.20207	0.7165	0.0139074
687.519	3.96302	C38H74NO7P	10	PC(14:1(9Z)/P-16:0)	5	Lipids: Glycerophospholipids	3499.85	4744.32	5161.76	2955.87	2090.41	2750.78	0.438908	0.560568	0.520189	0.442049
633.436	3.93322	C33H64NO8P	7	PE(28:1)	5	Lipids: Glycerophospholipids	4245.66	5659.35	3974.11	3977.63	1832.71	5316.03	0.414646	-0.0953573	0.55199	0.937672
716.573	4.15397	C41H81O7P	6	PA(O-16:0/22:1(11Z))	5	Lipids: Glycerophospholipids	114439	151638	108721	76409.1	34232	39280.8	0.406047	-0.073955	0.42266	0.899864
716.574	7.1585	C41H81O7P	6	PA(O-18:0/20:1(11Z))	5	Lipids: Glycerophospholipids	8526.22	11197.9	7116.21	6015.66	4516.66	3180.02	0.39325	-0.260797	0.506159	0.69734
761.519	3.56223	C40H76NO10P	20	PS(34:1)	5	Lipids: Glycerophospholipids	1418.37	1833.56	725.574	974.31	734.725	260.717	0.370412	-0.967042	0.523424	0.25248
566.359	3.91603	C28H55O9P	1	PG(22:1(11Z)/0:0)	5	Lipids: Glycerophospholipids	10945.8	13927.1	12606.8	5235.51	5323.08	1405.04	0.347515	0.203819	0.454973	0.57827
565.449	4.30114	C30H64NO6P	4	[PC (10:2/12:2)] 1-decyl-2-dodecyl-sn-glycero-3-phosphocholine	5	Lipids: Glycerophospholipids	1649.99	2098.06	6095.34	1133.44	205.866	1745.07	0.346596	1.88525	0.490114	0.00741618
537.38	4.41526	C27H56NO7P	8	[PC acetyl(17:2)] 1-heptadecyl-2-acetyl-sn-glycero-3-phosphocholine	5	Lipids: Glycerophospholipids	2014.16	2503.03	8511.72	980.648	150.841	2221.13	0.313499	2.07928	0.39408	0.00537803
739.514	3.88259	C41H74NO8P	35	PE(36:4)	5	Lipids: Glycerophospholipids	1626.22	1930.23	681.386	1106.16	876.747	524.229	0.247251	-1.25498	0.68244	0.192878
686.527	4.18452	C39H75O7P	5	PA(O-16:0/20:2(11Z,14Z))	5	Lipids: Glycerophospholipids	1934.89	2261.09	1730.4	1299.03	384.461	553.441	0.224766	-0.161147	0.658484	0.786298
763.515	3.83994	C43H74NO8P	32	PE(38:6)	5	Lipids: Glycerophospholipids	2110.17	2443.65	1149.99	1675.93	1779.54	690.235	0.211682	-0.875734	0.79415	0.349257
886.556	3.58485	C47H83O13P	26	PI(38:4)	5	Lipids: Glycerophospholipids	9408.8	10875.1	7617.22	6623.59	5374.15	1182.08	0.208948	-0.304746	0.743193	0.629212
660.509	7.22883	C37H73O7P	6	PA(O-20:0/14:1(9Z))	5	Lipids: Glycerophospholipids	11118.2	12716	13428.4	8239.78	6960.93	7276.21	0.19372	0.272367	0.777291	0.689103
434.273	3.58212	C47H81O12P	2	PI(O-16:0/22:6(4Z,7Z,10Z,13Z,16Z,19Z))	7	Lipids: Glycerophospholipids	2333.32	2620.41	1920.63	1290.55	768.797	461.624	0.167405	-0.280804	0.71834	0.581505
750.539	4.19585	C40H79O10P	14	PG(34:0)	5	Lipids: Glycerophospholipids	4598.29	5067.33	3711.76	2363.87	1085.57	298.974	0.140131	-0.308992	0.735737	0.509243
845.594	3.96211	C49H84NO8P	11	PE(44:7)	5	Lipids: Glycerophospholipids	1788.21	1949.32	1522	1210.1	933.984	497.078	0.124453	-0.232552	0.840462	0.70493
862.556	3.61529	C45H83O13P	20	PI(36:2)	5	Lipids: Glycerophospholipids	12157.9	13173.2	14186.2	8806.14	5249.91	3918.67	0.11571	0.222596	0.850963	0.694768
759.504	3.56936	C40H74NO10P	16	PS(34:2)	5	Lipids: Glycerophospholipids	1526.41	1653.75	472.918	1067.04	407.822	118.998	0.115603	-1.69048	0.834873	0.142279
762.54	4.1708	C41H79O10P	16	PG(13:0/22:1(11Z))	5	Lipids: Glycerophospholipids	2030.66	2197.09	1869.47	956.892	174.119	437.597	0.113642	-0.119321	0.753447	0.773893
736.527	4.21183	C39H77O10P	10	PG(12:0/21:0)	5	Lipids: Glycerophospholipids	2900.9	3056.5	2617.93	1164.49	514.69	293.06	0.0753803	-0.148071	0.818566	0.66622
700.542	4.15966	C40H77O7P	3	PA(O-20:0/17:2(9Z,12Z))	5	Lipids: Glycerophospholipids	47238.9	48609.6	41442	29922.4	1686.95	9555.87	0.0412672	-0.18888	0.932847	0.732695
551.395	4.37408	C28H58NO7P	7	[PC (20:0)] 1-eicosanoyl-sn-glycero-3-phosphocholine	5	Lipids: Glycerophospholipids	2429.55	2463.81	8862.85	1179.62	142.422	1778.66	0.0202027	1.86708	0.957542	0.00156341
547.363	3.98101	C28H54NO7P	2	LysoPC(20:2(11Z,14Z))	5	Lipids: Glycerophospholipids	3278.83	3286.95	2769.44	845.468	1268.43	1181.01	0.0035647	-0.243591	0.991903	0.511926
674.526	7.22644	C38H75O7P	6	PA(O-18:0/17:1(9Z))	5	Lipids: Glycerophospholipids	8039.95	7986.96	7643.22	4824.93	3496.85	2921.41	-0.00954155	-0.0730074	0.986439	0.893683
674.526	4.19099	C38H75O7P	6	PA(O-16:0/19:1(9Z))	5	Lipids: Glycerophospholipids	49868.9	48764.4	40922.4	31136.4	8469.32	6637.45	-0.0323111	-0.285251	0.94921	0.610312
718.551	4.22232	C40H79O8P	8	PA(15:0/22:0)	5	Lipids: Glycerophospholipids	3911.56	3739.53	3785.84	2457.96	523.738	760.507	-0.0648848	-0.0471291	0.899107	0.92739
688.539	7.197	C39H77O7P	6	PA(O-16:0/20:1(11Z))	5	Lipids: Glycerophospholipids	10302.3	9769.6	10200.1	6680.78	2977.11	3664.51	-0.0765879	-0.014379	0.891006	0.979717
530.266	3.81214	C26H43O9P	1	PG(20:5(5Z,8Z,11Z,14Z,17Z)/0:0)	5	Lipids: Glycerophospholipids	7937.95	7426.83	7843.25	3131.26	912.979	958.648	-0.0960189	-0.0173146	0.77171	0.956979
760.56	3.71678	C42H81O9P	5	PG(O-16:0/20:2(11Z,14Z))	7	Lipids: Glycerophospholipids	4475.2	4146.89	5605.13	3775.69	1004.93	2555.56	-0.109922	0.324797	0.875989	0.640102
736.541	4.20167	C43H77O7P	3	PA(O-20:0/20:5(5Z,8Z,11Z,14Z,17Z))	5	Lipids: Glycerophospholipids	4133.35	3753.09	3328.31	1921.55	854.422	620.261	-0.139232	-0.312521	0.735318	0.474257
549.38	4.40159	C28H56NO7P	6	LysoPC(20:1(11Z))	5	Lipids: Glycerophospholipids	1974.33	1780.25	5407.51	859.076	433.085	1572.07	-0.149282	1.45361	0.705326	0.0140386
493.354	4.34274	C25H52NO6P	2	[PC (17:1)] 1-(1Z-heptadecenyl)-sn-glycero-3-phosphocholine	7	Lipids: Glycerophospholipids	5902.03	5297.52	13784.2	2852.64	533.608	3967.04	-0.155894	1.22373	0.703279	0.0206213
523.363	4.44838	C26H54NO7P	11	[PC (18:0)] 1-octadecanoyl-sn-glycero-3-phosphocholine	7	Lipids: Glycerophospholipids	72289.4	64362.9	287897	28325.3	3497.98	62985.2	-0.167554	1.9937	0.616258	0.00292564
535.4	4.30335	C28H58NO6P	2	[PC (18:2)] 1-octadecyl-2-(1E-ethenyl)-sn-glycero-3-phosphocholine	5	Lipids: Glycerophospholipids	4062.49	3596.1	10158	2456.4	489.799	2172.92	-0.17593	1.32218	0.732646	0.0101521
819.58	3.96556	C47H82NO8P	23	PE(42:6)	5	Lipids: Glycerophospholipids	2614.4	2247.51	1064.83	1746.28	531.828	328.894	-0.218155	-1.29586	0.710699	0.173401
483.297	3.76932	C22H46NO8P	1	PS(O-16:0/0:0)	5	Lipids: Glycerophospholipids	1154.69	972.716	1632.57	82.1059	103.149	259.072	-0.247412	0.499638	0.0345531	0.0291629
717.529	3.98203	C39H76NO8P	35	PE(34:1)	5	Lipids: Glycerophospholipids	3817.77	3189.7	2480.2	2188.66	1198.8	1279.75	-0.259312	-0.622272	0.63762	0.341191
777.531	3.95642	C44H76NO8P	27	PC(36:6)	5	Lipids: Glycerophospholipids	10321.1	7783.82	3052.87	7497.23	4527.15	1690.63	-0.407046	-1.75736	0.587769	0.146409
705.605	4.13925	C40H84NO6P	4	[PC (12:2/20:2)] 1-dodecyl-2-eicosyl-sn-glycero-3-phosphocholine	5	Lipids: Glycerophospholipids	7637.82	5641.89	19524.3	5119.69	864.76	3984.83	-0.436982	1.35404	0.495208	0.0116722
481.352	4.59078	C24H52NO6P	5	[PC (16:2)] 1-hexadecyl-sn-glycero-3-phosphocholine	7	Lipids: Glycerophospholipids	2635.94	1915.64	16061.8	1090.26	274.838	2942.04	-0.460491	2.60724	0.280944	0.00126894
908.539	3.58734	C49H81O13P	11	PI(40:7)	5	Lipids: Glycerophospholipids	1906.85	1301.69	1632.77	1053.7	455.181	655.12	-0.550808	-0.223872	0.350039	0.677023
507.368	4.42128	C26H54NO6P	6	[PC (18:1)] 1-(11Z-octadecenyl)-sn-glycero-3-phosphocholine	5	Lipids: Glycerophospholipids	22351.1	15122	53587.6	11941.1	1569.59	16727.9	-0.563696	1.26155	0.313508	0.0258975
509.349	4.50455	C25H52NO7P	10	LysoPC(17:0)	5	Lipids: Glycerophospholipids	5681.07	3704.98	10723.6	2153.67	585.813	3111.71	-0.616694	0.916557	0.162832	0.0417953
369.192	10.3165	C15H32NO7P	4	[PC (7:0)] 1-heptanoyl-sn-glycero-3-phosphocholine	7	Lipids: Glycerophospholipids	385504	246053	249664	186005	150757	103789	-0.647775	-0.626757	0.290087	0.261505
479.336	4.47985	C24H50NO6P	8	[PC (16:1)] 1-(1Z-hexadecenyl)-sn-glycero-3-phosphocholine	5	Lipids: Glycerophospholipids	14956.7	9403.13	78125.5	5735.98	1451.57	12491.7	-0.669582	2.385	0.146629	0.000609002
834.54	3.62187	C47H79O10P	2	PG(19:1(9Z)/22:6(4Z,7Z,10Z,13Z,16Z,19Z))	5	Lipids: Glycerophospholipids	4244.83	2554.01	1682.59	2447.75	733.103	1172.94	-0.732941	-1.33502	0.264804	0.126929
437.29	4.48267	C21H44NO6P	1	[PE (16:1)] 1-(1Z-hexadecenyl)-sn-glycero-3-phosphoethanolamine	5	Lipids: Glycerophospholipids	5158.35	3030.61	13739.1	2040.15	445.827	3158.11	-0.7673	1.4133	0.126356	0.00565648
495.332	4.55171	C24H50NO7P	8	[PC (16:0)] 1-hexadecanoyl-sn-glycero-3-phosphocholine	7	Lipids: Glycerophospholipids	48871.1	28564.9	82073.8	16519.1	3708.7	23912.9	-0.774739	0.747942	0.088096	0.067836
481.316	4.60157	C23H48NO7P	8	[PC (15:0)] 1-pentadecanoyl-sn-glycero-3-phosphocholine	5	Lipids: Glycerophospholipids	2280.43	1162.5	1981.15	627.617	149.968	336.818	-0.972071	-0.202971	0.0342132	0.442223
858.524	3.60646	C45H79O13P	22	PI(36:4)	7	Lipids: Glycerophospholipids	2942.21	1438.41	0	1604.19	404.375	-	-1.03242	-	0.156232	-
465.322	4.45083	C23H48NO6P	3	[PC (15:1)] 1-(1Z-pentadecenyl)-sn-glycero-3-phosphocholine	5	Lipids: Glycerophospholipids	20664.3	9774.01	35040.8	8978.7	747.768	12871.9	-1.08012	0.761895	0.0932102	0.122492
834.524	3.61514	C43H79O13P	21	PI(34:2)	5	Lipids: Glycerophospholipids	5756.83	2699.12	1932.11	3016.72	742.87	670.982	-1.09279	-1.5751	0.133718	0.0820401
755.544	3.96428	C42H78NO8P	34	PC(34:3)	7	Lipids: Glycerophospholipids	65001.7	28630	11082	45628.3	14020	6544.45	-1.18295	-2.55226	0.210722	0.0978177
860.541	3.60737	C45H81O13P	19	PI(36:3)	5	Lipids: Glycerophospholipids	3045.29	1318.2	1792.88	1607.22	262.117	687.733	-1.20802	-0.764299	0.119471	0.224134
477.285	4.48327	C23H44NO7P	2	LysoPE(0:0/18:2(9Z,12Z))	5	Lipids: Glycerophospholipids	4898.99	2018.1	2332.59	1794.05	406.447	708.1	-1.27948	-1.07055	0.0455351	0.0576304
465.322	4.34545	C23H48NO6P	3	[PC (15:1)] 1-(1Z-pentadecenyl)-sn-glycero-3-phosphocholine	7	Lipids: Glycerophospholipids	9741.68	3649.04	8650.8	4563.62	1475.91	2110.38	-1.41665	-0.171336	0.0703955	0.685579
646.458	3.73926	C35H67O8P	15	PA(32:1)	5	Lipids: Glycerophospholipids	41152.3	11903.8	14975.2	75069.5	8089.09	15796.8	-1.78955	-1.4584	0.493773	0.54024
647.454	3.73833	C34H66NO8P	10	PE(14:1(9Z)/15:0)	5	Lipids: Glycerophospholipids	24361.2	6295.75	8391.59	43994.7	3604.92	8822.34	-1.95214	-1.53757	0.472304	0.524419
493.317	4.58532	C24H48NO7P	4	[PC (16:1)] 1-(9Z-hexadecenoyl)-sn-glycero-3-phosphocholine	7	Lipids: Glycerophospholipids	20417.7	4746.32	3609.4	4447.04	1130.18	564.67	-2.10494	-2.49999	0.00431225	0.00439947
644.297	3.89068	C31H49O12P	1	PI(22:6(4Z,7Z,10Z,13Z,16Z,19Z)/0:0)	5	Lipids: Glycerophospholipids	1928.44	364.778	804.397	433.857	309.766	216.176	-2.40234	-1.26146	0.0015424	0.00773114
302.115	7.32502	C17H18O5	20	Odoratol	5	Lipids: Polyketides	8857.78	16154.7	19022.3	211.444	4124.28	1424.92	0.866933	1.10267	0.0382121	0.000612678
542.072	4.57333	C22H22O14S	1	Isoscutellarein 4'-methyl ether 8-(2''-sulfatoglucoside)	5	Lipids: Polyketides	1945.31	3081.21	2571.52	441.623	1814.04	1463.34	0.663495	0.402622	0.302307	0.464109
374.187	9.4419	C25H26O3	4	[Fv dimethyl(9:1)] 8-C-Prenyl-6'',6''-dimethylpyrano[2'',3'':7,6]flavanone	7	Lipids: Polyketides	7517.92	10972.5	8369.54	3738.94	2047.52	1269.38	0.545484	0.154815	0.170354	0.690248
300.101	10.0069	C17H16O5	48	Farrerol	5	Lipids: Polyketides	373503	373719	356508	66266.3	58419.3	71836	0.00083553	-0.0671863	0.996253	0.739948
238.099	9.94431	C16H14O2	1	[Fv Methox] 4'-Methoxychalcone	7	Lipids: Polyketides	2.27943e+07	19198068	20806556	2.38342e+06	3.55667e+06	3.3757e+06	-0.24771	-0.131633	0.151098	0.377138
596.138	7.15819	C26H28O16	24	Isoorientin 6''-O-glucoside	5	Lipids: Polyketides	5515.81	4299.67	5529.77	1168.02	1979.25	1431.5	-0.359346	0.00364807	0.339606	0.988448
430.089	4.10747	C21H18O10	4	Coumestrol 3-O-glucoside	5	Lipids: Polyketides	16542.1	12668.6	6107.77	6747.38	4596.95	361.21	-0.384884	-1.43742	0.383986	0.0533737
278.026	4.08924	C22H20O15S	1	Isoscutellarein 4'-methyl ether 8-(2''-sulfatoglucuronide)	7	Lipids: Polyketides	4108.95	2955.88	3154.11	2100.12	548.497	1122.36	-0.475186	-0.381536	0.357452	0.462092
708.189	7.38935	C32H36O18	5	Kaempferide 3-rhamnoside-7-(6''-succinylglucoside)	5	Lipids: Polyketides	5531.89	3952.76	3494.81	1091.98	1789.24	616.588	-0.484915	-0.662561	0.192672	0.0245778
334.068	13.2317	C16H14O8	3	[Fv hydroxy,methoxy,methyl,trihydroxy(9:1)] (-)-2-[(3,5-Dihydroxy-4-methoxyphenyl)methyl]-2,4,6-trihydroxy-3(2H)-benzofuranone	5	Lipids: Polyketides	32989.1	22379.8	55324.4	6972.36	10135.8	22124.4	-0.55979	0.745928	0.141638	0.134522
274.138	3.33818	C33H40O7	1	(+)-Myristinin A	7	Lipids: Polyketides	111627	39349.1	21235.7	15056.9	21672.9	15821.3	-1.50428	-2.39412	0.00223704	0.000170501
167.06	7.83881	C21H18O4	5	Calopogoniumisoflavone A	7	Lipids: Polyketides	116713	38296.6	30856.3	13833.4	25827.9	14083.3	-1.60768	-1.91933	0.0039462	0.000127745
302.164	4.10968	C17H22N2O3	1	Trichostatin	5	Lipids: Polyketides	699.233	106.562	4273.97	400.931	124.43	1556.19	-2.71408	2.61173	0.0543114	0.0161942
441.291	3.80425	C56H82O6S	1	Sulfated Dihydromenaquinone-9	5	Lipids: Prenol Lipids	10612.5	16510.3	10919.7	6425.97	3748.02	3538.68	0.637606	0.0411745	0.175729	0.936717
206.167	4.05702	C14H22O	6	[PR] (+)-15-nor-4-thujopsen-3-one	5	Lipids: Prenols	71202.2	93238.7	82784.3	28359.8	23471.1	21395.4	0.389007	0.217434	0.27787	0.540283
764.574	4.17193	C52H76O4	1	[PR] Loroxanthin ester/ Loroxanthin dodecenoate	7	Lipids: Prenols	133132	169570	135049	83742.4	25784.9	23701.9	0.349019	0.020628	0.457658	0.967269
234.162	4.039	C15H22O2	23	[PR] 1,13-Dihydroxy-herbertene	5	Lipids: Prenols	1729.63	1750.96	1420.84	405.229	525.485	691.721	0.0176837	-0.283722	0.950958	0.476966
568.34	4.41557	C34H48O7	3	[PR dioxo(2:0)] (-)-6beta,16beta-diacetoxy-3,7-dioxofusida-17(20)Z,24-diene-21-oic acid	5	Lipids: Prenols	37738.7	23310.4	23239.9	3359.73	10007.8	6615.58	-0.695068	-0.699442	0.0574602	0.014189
551.527	3.79381	C35H69NO3	1	Cer(d18:1/17:0)	5	Lipids: Sphingolipids	2401.12	11408.9	10064	1661.6	10817.5	10011.1	2.24838	2.06743	0.194195	0.223515
539.529	3.86384	C34H69NO3	1	[SP (16:0)] N-(hexadecanoyl)-sphinganine	7	Lipids: Sphingolipids	698.561	2469.81	18097.8	469.395	2134.26	20569.4	1.82194	4.69529	0.195427	0.18926
535.496	3.79788	C34H65NO3	1	Cer(d18:2/16:0)	5	Lipids: Sphingolipids	1892.7	5355.99	5286.82	1507.16	3745.24	4140.9	1.50071	1.48196	0.16232	0.202336
523.496	3.802	C33H65NO3	1	Cer(d16:1/17:0)	5	Lipids: Sphingolipids	3134.69	8454.03	8227.39	2183.34	5021.59	7429.72	1.43132	1.39211	0.122314	0.267656
277.24	4.18109	C18H31NO	2	[SP (4:0)] 1-deoxy-sphinga-6Z,9Z,12Z,15Z-tetraenine	5	Lipids: Sphingolipids	784.684	1978.8	1103.18	702.927	1679.42	1493.92	1.33444	0.491482	0.259492	0.718108
722.431	7.1662	C70H128N2O28	14	Galbeta1-3GalNAcbeta1-3Galalpha1-4Galbeta1-4Glcbeta-Cer(d18:1/20:0)	7	Lipids: Sphingolipids	1013.99	1896.19	411.997	210.433	609.796	350.801	0.903058	-1.29934	0.0567412	0.0328417
784.647	4.08934	C45H89N2O6P	5	SM(d18:1/22:1(13Z))	5	Lipids: Sphingolipids	322.493	551.076	1939.77	-	-	920.723	0.772981	2.58855	-	0.0319264
744.616	4.16214	C42H85N2O6P	2	SM(d18:1/19:0)	5	Lipids: Sphingolipids	1504.2	2532.64	1012.93	1148.27	653.785	401.673	0.751646	-0.570454	0.183189	0.467707
646.513	4.12199	C35H70N2O8	1	[SP] Rhizochalinin D	5	Lipids: Sphingolipids	2378.26	3618.83	3117.51	1593.88	1833.82	1163.75	0.605618	0.39049	0.347293	0.484594
599.457	3.939	C34H65NO5S	1	[SP (16:1)] N-(3E-hexadecenoyl)-deoxysphing-4-enine-1-sulfonate	5	Lipids: Sphingolipids	6507.11	8876.27	5384.09	7489.89	4069.67	6795.89	0.447936	-0.273314	0.604085	0.831682
716.548	4.07607	C39H77N2O7P	1	SM(d18:0/16:1(9Z)(OH))	5	Lipids: Sphingolipids	2564.1	3471.96	5560.65	1679.26	655.815	2145.86	0.437298	1.1168	0.372265	0.0727469
805.536	3.92133	C42H79NO11S	1	3-O-Sulfogalactosylceramide(d18	7	Lipids: Sphingolipids	24283.9	32143.4	15169	15809.9	14204.8	8544.62	0.404523	-0.678872	0.487775	0.360593
702.566	7.18336	C39H79N2O6P	3	[SP (16:0)] N-(hexadecanoyl)-sphing-4-enine-1-phosphocholine	7	Lipids: Sphingolipids	204619	270198	178864	132969	83708.1	71185.2	0.401074	-0.194082	0.441518	0.747781
617.477	4.16662	C34H68NO6P	1	[SP (16:0)] N-(hexadecanoyl)-sphing-4-enine-1-phosphate	5	Lipids: Sphingolipids	3634.23	4511.85	3462.81	2223.3	957.37	652.624	0.312069	-0.0697051	0.507833	0.890471
433.025	3.72789	C17H25NO2Br2	1	[SP methyl(13:0/13:0/2:0)] methyl 3-(13,13-dibromotrideca-1E,12-dienyl)-2H-azirine-2S-carboxylate	5	Lipids: Sphingolipids	2230.08	2735.91	2378.56	1482.66	2269.65	1388.83	0.294924	0.092987	0.72385	0.888597
674.538	7.22247	C37H75N2O6P	2	SM(d16:1/16:0)	5	Lipids: Sphingolipids	12957.5	13783.8	9033.97	7827.75	7351.73	4147.2	0.0891841	-0.520361	0.882763	0.419951
688.55	7.1954	C38H77N2O6P	3	[SP (18:0/14:0)] N-(octadecanoyl)-tetradecasphing-4-enine-1-phosphoethanolamine	5	Lipids: Sphingolipids	26512.4	26594.6	15172.1	16979.7	10692.2	6542.39	0.00446626	-0.805246	0.993776	0.282703
674.538	4.19231	C37H75N2O6P	2	SM(d18:1/14:0)	5	Lipids: Sphingolipids	88706.2	86181.3	74742.6	55713.4	16542.9	12419.7	-0.0416603	-0.247103	0.935466	0.65538
705.592	4.13712	C39H82N2O6P	1	SM(d18:0/16:0)	5	Lipids: Sphingolipids	59186.3	34795.7	159789	40413.6	4733.37	41084.6	-0.766356	1.43283	0.314571	0.012968
679.465	3.73314	C38H65NO9	1	Anthenoside A	5	Lipids: Sterol Lipids	37460.6	63502.1	42144.1	41766.2	53160.3	17666.7	0.761433	0.169959	0.471866	0.846348
612.389	3.8481	C33H56O10	1	Cholestane-3-7-12-25-tetrol-3-glucuronide	5	Lipids: Sterol lipids	1189.27	1765.82	868.243	536.919	717.37	126.654	0.570261	-0.453907	0.249128	0.320976
484.34	4.26016	C27H48O7	2	(25S)-5alpha-cholestan-3beta,6alpha,7beta,8beta,15alpha,16beta,26-heptol	5	Lipids: Sterol Lipids	4628.61	6649.24	3672.86	3324.44	2996.96	1405.49	0.522612	-0.333674	0.40173	0.624164
598.372	3.92699	C32H54O10	1	Kurilensoside G	5	Lipids: Sterol Lipids	28146.7	39681	26951.2	13929.3	15584	8154.56	0.49548	-0.0626207	0.312529	0.888201
456.288	3.86342	C28H40O5	1	Minabeolide-7	5	Lipids: Sterol Lipids	4550.74	6070	4130.14	1973.77	996.895	1391.4	0.415596	-0.139909	0.234739	0.740784
436.264	3.74534	C25H40O4S	1	[ST methyl(2:0)] (5Z,7E)-(1S,3R)-24-methylsulfonyl-9,10-seco-5,7,10(19)-cholatriene-1,3-diol	5	Lipids: Sterol lipids	4518.42	5784.18	4960.41	1181.2	1522.1	574.134	0.356293	0.134639	0.239675	0.535035
535.404	4.29964	C35H53NO3	2	[ST dimethyl,amino(3:0)] (5Z,7E)-(1S,3R,11S)-11-(4-dimethylaminophenyl)-9,10-seco-5,7,10(19)-cholestatriene-1,3,25-triol	5	Lipids: Sterol lipids	3802.57	3424.93	9242.64	2277.81	502.099	1768.49	-0.1509	1.28133	0.765587	0.0103408
508.376	4.39852	C30H52O6	1	6beta-acetoxy-24-methylcholestan-3beta,5alpha,22R,24-tetrol	5	Lipids: Sterol Lipids	5726.54	3738.18	13300.5	2819.05	149.585	3691.4	-0.615327	1.21574	0.253205	0.0189628
499.296	4.01676	C26H45NO6S	3	[ST hydrox] N-(3alpha,7alpha-dihydroxy-5beta-cholan-24-oyl)-taurine	8	Lipids: Sterol lipids	15187.9	9708.71	9356.2	9260.99	3979.25	5593.49	-0.645567	-0.698924	0.337096	0.330902
436.355	4.44008	C27H48O4	20	[ST (4:0)] 5beta-Cholestane-3alpha,7alpha,12alpha,26-tetrol	6	Lipids: Sterol lipids	673.364	93.503	1930.6	523.464	-	569.572	-2.8483	1.51959	-	0.0176333
78.0138	11.8451	C2H6OS	3	Mercaptoethanol	5	Medium Component	4695.4	16812.6	61322	1428.77	2442.84	11670.1	1.84022	3.70708	0.000420967	0.00209876
78.0139	17.4357	C2H6OS	3	Mercaptoethanol	7	Medium Component	12791.5	22829.2	43961.8	2311.06	9542.06	12705.6	0.83569	1.78106	0.123833	0.0146012
260.038	4.57058	C26H20N2O6S2	1	Bathocuproine disulfonic acid	7	Medium Component	3.24873e+06	2.87989e+06	2.95573e+06	413605	445950	424878	-0.173862	-0.136364	0.271019	0.361196
78.0138	10.7215	C2H6OS	3	Mercaptoethanol	5	Medium Component	51460.8	44615.5	0	10187.2	13230.3	-	-0.205927	-	0.44558	-
238.099	9.87884	C8H18N2O4S	1	HEPES	9	Medium Component	1.51991e+07	1.09671e+07	1.4766e+07	561547	6.14791e+06	1.14817e+06	-0.470799	-0.0417075	0.262546	0.532242
191.025	13.0149	C6H9NO4S	1	a Cysteine adduct	5	Medium Contaminant	2.0415e+06	2.23441e+06	2.56618e+06	651288	769218	865844	0.130263	0.329992	0.715416	0.37292
784.639	4.10328	C53H84O4	1	3-demethylubiquinol-9	5	Metabolism of Cofactors and Vitamins	325.064	614.612	2041.9	-	-	1034.06	0.918951	2.65112	-	0.037075
111.032	14.96	C5H5NO2	7	2,5-Dihydroxypyridine	5	Metabolism of Cofactors and Vitamins	10653.4	15922.5	9156.26	1951.65	5025.67	1385.08	0.579758	-0.218482	0.1244	0.262256
117.079	19.5276	C5H11NO2	17	4-Methylaminobutyrate	5	Metabolism of Cofactors and Vitamins	10991.1	15614.1	59409.2	4906.22	12699.8	63287.6	0.506512	2.43435	0.535444	0.223493
144.043	13.0767	C6H8O4	13	2,3-Dimethylmaleate	5	Metabolism of Cofactors and Vitamins	3738.05	4553	4111.22	850.026	1096.31	924.677	0.284534	0.137283	0.287157	0.574217
144.042	15.3503	C6H8O4	13	2,3-Dimethylmaleate	7	Metabolism of Cofactors and Vitamins	139321	160343	199251	63734.3	34037.4	59367.7	0.202753	0.516179	0.588071	0.218175
584.264	3.56166	C33H36N4O6	4	Bilirubin	6	Metabolism of Cofactors and Vitamins	3760.72	4319.01	7277.59	2226.26	1792.34	1835.88	0.199691	0.952452	0.71013	0.0521124
73.0162	12.637	C2H3NO2	1	Iminoglycine	5	Metabolism of Cofactors and Vitamins	84772.8	87093.8	77387	5473.85	11334.3	5676.73	0.0389682	-0.131511	0.729625	0.110259
141.976	8.77277	C2H6O3S2	1	2-Mercaptoethanesulfonate	6	Metabolism of Cofactors and Vitamins	2238.1	2200.94	1264.74	140.309	458.323	272.987	-0.0241533	-0.823435	0.885177	0.00213504
459.186	11.0518	C20H25N7O6	3	5-Methyltetrahydrofolate	6	Metabolism of Cofactors and Vitamins	2399.17	2281.78	1836.26	1204.91	1202.71	402.447	-0.0723785	-0.385767	0.894821	0.429854
111.032	16.1955	C5H5NO2	7	2,6-Dihydroxypyridine	5	Metabolism of Cofactors and Vitamins	10291.4	9112.78	11484.7	1616.31	2375.02	3746.69	-0.175479	0.158271	0.447305	0.589458
167.058	10.2506	C8H9NO3	9	Isopyridoxal	6	Metabolism of Cofactors and Vitamins	12019.6	10240.6	11329	1110.85	2066.66	879.321	-0.231092	-0.0853752	0.194814	0.369113
264.105	20.3456	C12H16N4OS	1	Thiamin	8	Metabolism of Cofactors and Vitamins	9877.56	8116.78	8894.98	2064.79	1833.3	1765.34	-0.283247	-0.151164	0.249962	0.497289
376.138	8.63953	C17H20N4O6	2	Riboflavin	8	Metabolism of Cofactors and Vitamins	8018.31	6500.65	7966.45	495.637	1644.3	620.355	-0.302714	-0.00936133	0.161126	0.900543
254.09	21.5268	C11H14N2O5	4	N-Ribosylnicotinamide	6	Metabolism of Cofactors and Vitamins	906.536	716.89	1404.08	152.567	120.196	242.002	-0.338613	0.631193	0.101306	0.0173536
169.074	7.9076	C8H11NO3	4	Pyridoxine	8	Metabolism of Cofactors and Vitamins	5188.36	4022.57	3850	1977.97	1173.09	941.024	-0.367163	-0.430423	0.358259	0.284538
167.058	7.80248	C8H9NO3	9	Pyridoxal	10	Metabolism of Cofactors and Vitamins	350885	267463	316070	48502.6	56980.1	103114	-0.391657	-0.150752	0.0684252	0.572244
73.0164	11.3371	C2H3NO2	1	Iminoglycine	5	Metabolism of Cofactors and Vitamins	1735.87	1299.51	1598.35	540.094	371.764	478.988	-0.417689	-0.119074	0.237359	0.716515
115.027	7.18193	C4H5NO3	1	Maleamate	7	Metabolism of Cofactors and Vitamins	100528	73901.9	65129.7	27968.6	19625.2	11100.2	-0.44392	-0.626217	0.17575	0.0795676
136.064	13.718	C7H8N2O	3	1-Methylnicotinamide	6	Metabolism of Cofactors and Vitamins	5195.2	3771.3	4664.48	1427.05	1691.32	1290.85	-0.462115	-0.155463	0.246826	0.601331
122.048	7.19664	C6H6N2O	4	Nicotinamide	10	Metabolism of Cofactors and Vitamins	1.684e+06	1.20086e+06	1.65553e+06	128366	406345	171055	-0.487832	-0.0246011	0.0935196	0.799621
785.156	10.393	C27H33N9O15P2	1	FAD	8	Metabolism of Cofactors and Vitamins	4468.99	2582.49	3956.16	964.405	352.893	790.597	-0.791189	-0.175851	0.0234234	0.443412
471.151	12.1359	C20H21N7O7	1	10-Formyldihydrofolate	6	Metabolism of Cofactors and Vitamins	8748.85	5008.62	2114.03	4887.55	1024.09	424.489	-0.804681	-2.0491	0.223917	0.0722985
214.132	7.33022	C10H18N2O3	2	Dethiobiotin	6	Metabolism of Cofactors and Vitamins	4355.17	1327.48	3677.24	458.45	524.407	1799.23	-1.71404	-0.244107	0.000140891	0.512493
135.054	9.48331	C5H5N5	1	Adenine	10	Nucleotide Metabolism	13335.1	52123.3	18311.6	3778.89	19915.2	5426.77	1.9667	0.457532	0.0277783	0.188819
347.063	11.7488	C10H14N5O7P	7	AMP	10	Nucleotide Metabolism	30300.6	44422.2	131569	9281.09	5086	12356.2	0.551937	2.11841	0.0477895	2.1392e-05
324.036	12.6032	C9H13N2O9P	4	UMP	8	Nucleotide Metabolism	3329.27	4179.46	7534.84	872.909	809.801	1040.21	0.328109	1.17837	0.203461	0.000912689
427.019	12.786	C10H14N5O10PS	1	Adenylyl sulfate	8	Nucleotide Metabolism	3209.34	3823.02	9007.12	315.385	4299.05	5485.05	0.252434	1.48879	0.794193	0.124707
112.027	8.52443	C4H4N2O2	2	Uracil	8	Nucleotide Metabolism	88990.6	100157	107126	16087.2	19549.4	8878.05	0.170531	0.267587	0.412883	0.109393
104.011	13.0703	C3H4O4	3	Malonate	8	Nucleotide Metabolism	18029.3	17377.1	18509.1	3027.12	3750.08	3581.42	-0.053156	0.0378907	0.796116	0.844808
114.043	7.99218	C4H6N2O2	6	5,6-Dihydrouracil	6	Nucleotide Metabolism	16954.4	16289.5	14213.5	9309.28	4606.3	3054.48	-0.0577193	-0.254393	0.903781	0.608455
152.033	10.5744	C5H4N4O2	3	Xanthine	10	Nucleotide Metabolism	202666	186023	174440	34742.2	25515	25868.3	-0.123621	-0.216373	0.471823	0.243975
154.049	8.17161	C5H6N4O2	1	6,8-dihydroxypurine	5	Nucleotide Metabolism	2585.18	2367.15	2059.07	520.795	686.609	352.827	-0.127114	-0.328269	0.632168	0.152194
331.067	11.1802	C10H14N5O6P	2	dAMP	10	Nucleotide Metabolism	527.619	471.135	7812.25	51.7791	127.313	2165.78	-0.163355	3.88817	0.457652	0.00668767
158.044	12.6094	C4H6N4O3	3	Allantoin	10	Nucleotide Metabolism	18875.7	16518	16435.3	6421.33	4948.97	5130.41	-0.192489	-0.199731	0.583316	0.575335
337.068	12.6859	C10H16N3O8P	1	5-Hydroxymethyldeoxycytidylate	6	Nucleotide Metabolism	2295.73	1984.21	3023.63	435.809	186.681	450.711	-0.210387	0.397326	0.258053	0.0593339
112.027	15.9527	C4H4N2O2	2	Uracil	8	Nucleotide Metabolism	6265.7	5359.82	8586.16	1157.83	923.882	5851.89	-0.225292	0.454537	0.269283	0.489515
74.0002	14.2315	C2H2O3	1	Glyoxylate	6	Nucleotide Metabolism	11441	9577.38	10918.7	1689.19	2205.32	2333.05	-0.256509	-0.0674047	0.231358	0.730487
168.028	11.2934	C5H4N4O3	1	Urate	8	Nucleotide Metabolism	47325.4	38703.8	37789.8	12041.7	5677.1	6217.15	-0.290139	-0.324618	0.260823	0.224613
119.949	14.3758	H3O9P3	1	Trimetaphosphate	8	Nucleotide Metabolism	99345.2	80476.8	72719.2	21265.8	20620.9	22659.6	-0.303877	-0.450114	0.249844	0.137628
227.09	10.2375	C9H13N3O4	1	Deoxycytidine	6	Nucleotide Metabolism	23567.3	19000.8	23539.2	3096.29	2990.53	2050	-0.310725	-0.0017247	0.0781619	0.988465
136.039	9.94237	C5H4N4O	3	Hypoxanthine	8	Nucleotide Metabolism	1.9561e+06	1.57054e+06	1.71852e+06	359061	269320	106021	-0.31672	-0.186813	0.140468	0.281822
74.0004	16.3748	C2H2O3	1	Glyoxylate	6	Nucleotide Metabolism	2945.25	2340.88	3397.65	1195.15	701.424	805.824	-0.33134	0.206148	0.424163	0.556436
156.017	9.54859	C5H4N2O4	2	Orotate	8	Nucleotide Metabolism	3411.76	2603.62	3747.33	445.516	598.455	501.541	-0.389996	0.135346	0.0771637	0.356233
84.0326	7.67869	C3H4N2O	1	Imidazolone	6	Nucleotide Metabolism	2293.66	1725.84	1604.71	385.836	429.932	258.256	-0.410347	-0.515338	0.0974643	0.0294997
267.097	9.02536	C10H13N5O4	3	Adenosine	10	Nucleotide Metabolism	14504.7	10686.9	5312.27	3456.17	1699.3	1098.21	-0.440686	-1.44912	0.11244	0.00939862
228.075	8.21013	C9H12N2O5	3	Deoxyuridine	10	Nucleotide Metabolism	3679.38	2684.85	6072.6	1071.52	925.885	1539.25	-0.454621	0.722852	0.210738	0.0480189
97.9675	14.3743	H2O4S	1	Sulfate	8	Nucleotide Metabolism	398607	288184	441225	136643	74157.4	259097	-0.467978	0.146549	0.219205	0.783855
128.059	13.0865	C5H8N2O2	3	5,6-Dihydrothymine	6	Nucleotide Metabolism	31141.8	21195.5	24642.1	6153.16	7828.46	3544.21	-0.555094	-0.33773	0.0953666	0.129169
243.085	11.1942	C9H13N3O5	4	Cytidine	8	Nucleotide Metabolism	31366.3	20994.6	29413.9	10107.5	6153.9	5298.55	-0.579197	-0.0927146	0.140518	0.747521
112.027	17.157	C4H4N2O2	2	Uracil	8	Nucleotide Metabolism	5756.76	3808.63	4947.93	527.686	585.899	675.196	-0.595983	-0.218431	0.0026811	0.110837
74.0002	10.816	C2H2O3	1	Glyoxylate	6	Nucleotide Metabolism	2555.49	1675.38	7847.99	288.5	141.713	2030.79	-0.609114	1.61872	0.00417636	0.0127924
111.043	11.1519	C4H5N3O	1	Cytosine	8	Nucleotide Metabolism	9329.3	6108.34	7824.19	2987.32	2387.8	1799.58	-0.610987	-0.253828	0.145479	0.428086
506.986	13.464	C10H15N5O13P2S	2	3'-Phosphoadenylyl sulfate	6	Nucleotide Metabolism	21721	14163.4	8372.23	6247.49	5226.06	1922.69	-0.616919	-1.37541	0.114418	0.0189718
112.027	12.773	C4H4N2O2	2	Orotate(Fragment)	6	Nucleotide Metabolism	9997.69	6459.48	8751.06	2468.83	302.812	3264.17	-0.630177	-0.192137	0.0631392	0.566323
251.102	8.15939	C10H13N5O3	4	Deoxyadenosine	10	Nucleotide Metabolism	1456.55	912.908	2623.86	303.983	175.863	1866.58	-0.674019	0.849132	0.0284337	0.300899
251.102	11.6777	C10H13N5O3	4	5'-Deoxyadenosine	6	Nucleotide Metabolism	11649	7251.6	10011	2078.8	1952.38	2272.97	-0.68383	-0.218616	0.0216662	0.328767
244.07	11.2068	C9H12N2O6	3	Pseudouridine	6	Nucleotide Metabolism	49149.8	29056.8	32248	8109.1	7635.43	4904.12	-0.758309	-0.607976	0.0113283	0.0164514
522.989	15.0523	C10H16N5O14P3	6	GTP	6	Nucleotide Metabolism	3084.44	1592.55	1063.84	921.362	377.537	381.482	-0.953671	-1.53572	0.0403341	0.0154501
451.089	12.5556	C17H18N5O8P	1	5'-Benzoylphosphoadenosine	6	Nucleotide Metabolism	3784.87	1150.67	382.205	1357.16	285.367	-	-1.71777	-3.30783	0.0275966	-
276.095	13.4312	C10H16N2O7	2	GammaGlutamylglutamicacid	5	Peptide	1372.91	3057.64	1379.1	613.765	1057.11	749.666	1.15517	0.00648307	0.0416473	0.990245
188.08	11.9664	C7H12N2O4	2	L-glycyl-L-hydroxyproline	5	Peptide	3237.39	1865.91	3109.27	960.393	1434.51	1105.96	-0.794955	-0.0582554	0.170286	0.866992
176.08	18.4603	C6H12N2O4	4	Ala-Ser	5	Peptide(di-)	637.738	1756.68	1791.48	53.9536	230.891	265.989	1.46182	1.49012	0.00163071	0.00251576
186.1	14.0045	C8H14N2O3	1	Ala-Pro	5	Peptide(di-)	4584.44	4727.93	4784.25	876.306	2086.84	423.489	0.0444653	0.0615473	0.90518	0.700889
218.127	7.48865	C9H18N2O4	5	Leu-Ser	5	Peptide(di-)	1552.4	1592.8	1600.03	307.31	341.232	209.158	0.0370683	0.0435969	0.866168	0.807431
188.116	7.35472	C8H16N2O3	7	Glycyl-leucine	5	Peptide(di-)	7760.02	7495.82	9560.52	1398.72	1176.43	2562.75	-0.0499749	0.301029	0.7825	0.276215
202.132	11.6485	C9H18N2O3	3	Leu-Ala	5	Peptide(di-)	7082.87	6588.95	6390.18	2096.56	1441.37	1476.47	-0.104285	-0.148477	0.712881	0.610598
269.112	12.9369	C10H15N5O4	3	Asn-His	5	Peptide(di-)	1.36727e+06	1.19667e+06	1.0504e+06	359529	283885	139280	-0.19227	-0.380356	0.485978	0.177779
214.132	11.6568	C10H18N2O3	2	Val-Pro	5	Peptide(di-)	4458.62	3768.06	3651.9	863.589	659.772	684.674	-0.242777	-0.287949	0.253915	0.196029
190.095	10.4032	C7H14N2O4	5	Thr-Ala	7	Peptide(di-)	4012.2	3110	3488.34	1270.86	575.671	1175.42	-0.36748	-0.201854	0.262725	0.567323
245.174	18.7231	C11H23N3O3	1	Lys-Val	7	Peptide(di-)	1368.08	1045.18	0	336.387	254.999	-	-0.388398	-	0.180465	-
287.195	11.4755	C12H25N5O3	2	Leu-Arg	5	Peptide(di-)	3958.08	2864.14	4708.04	1059.83	242.953	475.595	-0.4667	0.250328	0.128969	0.263695
203.127	11.2178	C8H17N3O3	1	Lys-Gly	7	Peptide(di-)	39464.1	28135.1	34296.9	13117	9525.23	5794.03	-0.488168	-0.202465	0.216196	0.509808
246.121	11.0872	C10H18N2O5	6	Glu-Val	5	Peptide(di-)	5092.2	3583.19	3960.93	1523.25	1062.89	854.15	-0.507044	-0.362451	0.161178	0.2549
172.085	15.9078	C7H12N2O3	2	Glycylproline	5	Peptide(di-)	3503.69	2441.82	3164.3	1209.24	1029.32	1056.85	-0.52092	-0.14699	0.230742	0.687528
228.147	11.8234	C11H20N2O3	3	Ile-Pro	5	Peptide(di-)	8151.41	5630.6	7137.36	2835.09	1649.18	2921.88	-0.53376	-0.19166	0.186992	0.636122
216.147	12.2979	C10H20N2O3	1	Val-Val	5	Peptide(di-)	2886.57	1445.12	1483.92	775.517	455.692	341.977	-0.998163	-0.95994	0.0249032	0.0283348
309.169	11.219	C15H23N3O4	2	Lys-Tyr	5	Peptide(di-)	4360.25	1729.9	5616.83	851.304	262.523	547.772	-1.33372	0.365345	0.0058654	0.0545166
228.147	7.31518	C11H20N2O3	3	Leu-Pro	5	Peptide(di-)	22267.4	7033.28	25370.8	2699.36	730.003	7766.45	-1.66266	0.188239	0.000874909	0.495338
611.295	10.9971	C27H37N11O6	2	Arg-Trp-Asn-His	5	Peptide(tetra-)	1499.23	4757.03	2413	642.383	1142.51	585.057	1.66584	0.686606	0.00491295	0.0805099
237.158	16.5261	C21H42N6O6	3	Ile-Lys-Lys-Ser	7	Peptide(tetra-)	1713.23	5394.9	1548.52	476.576	1187.91	734.316	1.65488	-0.145827	0.00473605	0.721712
611.309	11.1149	C35H41N5O5	2	Ile-Phe-Phe-Trp	5	Peptide(tetra-)	1458.34	4097.08	1992.16	433.131	1353.99	493.88	1.49027	0.450014	0.0247245	0.156066
250.153	18.0636	C21H40N8O6	6	Arg-Leu-Val-Asn	7	Peptide(tetra-)	528.014	1438.3	825.059	119.204	246.328	169.41	1.44572	0.643921	0.00198807	0.0322044
496.275	11.1747	C21H36N8O6	3	Arg-Gln-Pro-Pro	5	Peptide(tetra-)	1460.87	3400.84	4504.36	928.205	819.504	2266.63	1.21906	1.6245	0.0206482	0.0681688
238.132	7.31599	C24H36N4O6	3	Ile-Phe-Thr-Pro	7	Peptide(tetra-)	5930.74	8390.2	6268.9	954.102	2241.62	1365.09	0.500493	0.0800019	0.112708	0.700366
426.088	13.5341	C13H22N4O8S2	2	Asp-Cys-Cys-Ser	7	Peptide(tetra-)	2014.27	2656.44	0	809.987	1108.32	-	0.399239	-	0.388761	-
396.114	10.2474	C13H24N4O6S2	2	Ala-Thr-Cys-Cys	7	Peptide(tetra-)	4848.75	6210.68	6080.62	905.742	4716.87	3256.43	0.357139	0.326607	0.607774	0.512283
366.138	11.1113	C12H22N4O9	1	Ser-Ser-Ser-Ser	5	Peptide(tetra-)	1261.5	1443.42	1751.61	184.326	352.747	542.168	0.194342	0.473535	0.406732	0.168212
260.081	12.2078	C19H32N6O5S3	1	Cys-Met-Met-His	7	Peptide(tetra-)	49794.4	56689	85997.3	6668.09	29622	51506.9	0.187087	0.788309	0.677925	0.254824
498.178	10.1874	C21H30N4O8S	5	Ala-Met-Asp-Tyr	5	Peptide(tetra-)	86135.2	97069.5	99967.6	11219.5	5689.04	9814	0.172415	0.214858	0.149881	0.113724
606.245	9.55784	C30H34N6O8	2	Asp-Thr-Trp-Trp	5	Peptide(tetra-)	3468.03	3857.97	3801.02	452.414	243.54	500.85	0.153723	0.132268	0.194425	0.362256
498.178	9.10917	C21H30N4O8S	5	Asp-Met-Phe-Ser	5	Peptide(tetra-)	95403.7	104245	92632.4	8398.49	8563.91	6397.03	0.127863	-0.0425281	0.190883	0.619691
732.348	23.6884	C39H44N10O5	1	Arg-Trp-Trp-Trp	5	Peptide(tetra-)	2817.02	3058.87	3342.42	410.848	854.96	595.659	0.118829	0.246725	0.635081	0.202682
476.206	10.0072	C18H32N6O7S	5	Ala-Met-Gln-Gln	5	Peptide(tetra-)	2.27468e+06	2.28967e+06	2.26561e+06	183148	107054	355047	0.00947197	-0.00576859	0.89336	0.965705
435.143	10.4177	C15H25N5O8S	4	Asn-Met-Asp-Gly	7	Peptide(tetra-)	1222.32	1230.01	236.247	864.444	609.822	-	0.00904419	-2.37126	0.988928	-
617.232	8.97413	C32H35N5O6S	1	Cys-Phe-Trp-Tyr	5	Peptide(tetra-)	4794.58	4779.69	4918.92	520.366	311.251	481.002	-0.00448758	0.0369372	0.962765	0.737702
617.232	10.2006	C32H35N5O6S	1	Cys-Phe-Trp-Tyr	5	Peptide(tetra-)	4614.27	4499.62	5049.58	779.956	1142.48	1214.74	-0.0363019	0.130061	0.874479	0.572189
732.348	12.8541	C39H44N10O5	1	Arg-Trp-Trp-Trp	5	Peptide(tetra-)	4020.83	3904.05	4998.43	1371.92	1830.06	475.803	-0.0425212	0.313982	0.922246	0.254493
476.195	10.0072	C19H32N4O8S	1	Glu-Met-Thr-Pro	5	Peptide(tetra-)	7.76215e+06	7136435	7.06325e+06	428014	700947	473432	-0.121253	-0.136126	0.188494	0.0715136
204.092	11.0484	C15H28N4O9	1	Ser-Thr-Thr-Thr	7	Peptide(tetra-)	81240.9	72426.4	85486.1	18275.1	22467.8	26188.5	-0.165691	0.0734827	0.565931	0.800266
476.212	9.45732	C19H32N4O10	5	Glu-Leu-Thr-Asp	7	Peptide(tetra-)	28337.7	25040.7	27308.3	2853.64	5716.63	3838.02	-0.178446	-0.0533795	0.355326	0.683109
390.138	10.5115	C14H22N4O9	5	Ala-Ala-Asp-Asp	5	Peptide(tetra-)	13004	10915.2	13570.5	5279.52	5335.18	4717.79	-0.252623	0.0615154	0.597938	0.878186
240.098	9.96858	C20H28N6O8	3	Ala-Asn-Asn-Tyr	7	Peptide(tetra-)	222838	185923	97556.5	8528.82	66459.2	61912	-0.26129	-1.19168	0.348666	0.0259641
326.15	11.7628	C36H40N6O6	1	Trp-Trp-Val-Tyr	7	Peptide(tetra-)	17288.8	14280.5	17139.7	981.569	2116.03	1412.51	-0.275789	-0.0124886	0.058046	0.868811
376.141	8.63953	C14H24N4O6S	2	Ala-Cys-Pro-Ser	5	Peptide(tetra-)	6329.79	5226.28	6461.78	442.702	1317.31	649.136	-0.276374	0.0297738	0.193788	0.749804
589.264	9.58368	C30H35N7O6	2	Ala-Trp-Trp-Gln	5	Peptide(tetra-)	21003.4	17299.5	19956.2	4312.63	3761.47	4627.41	-0.279893	-0.0737819	0.243915	0.75189
526.247	19.6196	C24H38N4O7S	2	Ile-Met-Thr-Tyr	5	Peptide(tetra-)	1664.2	1345.14	1893.71	858.91	544.888	619.756	-0.307073	0.186389	0.557555	0.681334
589.254	9.58898	C31H35N5O7	1	Asn-Phe-Phe-Tyr	5	Peptide(tetra-)	30908.2	24954.2	27351.7	7509.6	6579.45	5311.37	-0.308704	-0.176358	0.278757	0.471816
589.249	9.59365	C26H35N7O9	1	Glu-Trp-Gln-Gln	5	Peptide(tetra-)	21630.5	17131.7	18475.3	5911.09	4932.12	3277.12	-0.336394	-0.227469	0.288193	0.396054
524.266	15.5525	C25H40N4O6S	2	Ile-Met-Val-Tyr	5	Peptide(tetra-)	2677.15	2108.55	2982.29	723.037	777.1	1144.15	-0.34445	0.155723	0.325394	0.670702
524.27	15.5022	C22H36N8O7	2	Gln-Leu-Gln-His	5	Peptide(tetra-)	1577.74	1238.85	1748.46	388.621	500.369	587.048	-0.348853	0.148229	0.328247	0.647404
403.153	9.94857	C15H25N5O6S	2	Ala-Asn-Cys-Pro	5	Peptide(tetra-)	15522.3	11956.2	13403.1	959.093	484.803	2374.07	-0.376582	-0.211777	0.00183519	0.174032
256.097	8.63164	C22H32N4O8S	6	Asp-Leu-Cys-Tyr	7	Peptide(tetra-)	4890.86	3702.5	4699.59	1436.38	693.78	1440.79	-0.401588	-0.0575533	0.205208	0.857051
526.243	19.627	C27H34N4O7	2	Asp-Phe-Phe-Val	5	Peptide(tetra-)	1785.22	1345.31	1857.59	748.594	544.09	590.066	-0.408166	0.0573353	0.381784	0.884537
582.293	15.5379	C28H38N8O6	3	Arg-Phe-Phe-Asn	5	Peptide(tetra-)	3399.62	2408.84	3428.17	311.004	794.111	925.515	-0.497036	0.0120638	0.0825264	0.956414
524.262	15.5023	C28H36N4O6	1	Phe-Val-Pro-Tyr	5	Peptide(tetra-)	3333.21	2336.59	3607.26	897.16	840.952	1434.41	-0.512506	0.113991	0.156362	0.758991
582.298	15.5254	C22H38N12O7	1	Arg-Asp-Arg-His	5	Peptide(tetra-)	2436.39	1672.9	2444.68	152.353	649.699	791.02	-0.542396	0.00489914	0.0974011	0.984792
524.259	15.4667	C23H36N6O8	2	Asn-Lys-Thr-Tyr	5	Peptide(tetra-)	2998.7	1980.85	3206.75	856.896	612.238	1246.62	-0.598219	0.0967738	0.106494	0.793637
461.194	7.38596	C18H31N5O7S	3	Asn-Met-Thr-Pro	5	Peptide(tetra-)	4043.17	2621.02	2878.93	1110.57	464.426	924.251	-0.625357	-0.489956	0.0771304	0.159807
485.216	12.5748	C18H31N9O5S	1	Ala-Cys-Arg-His	5	Peptide(tetra-)	10382.7	6604.52	10056.7	2225.09	2034.27	1749.12	-0.652652	-0.0460222	0.0464419	0.825883
582.279	15.5588	C29H38N6O7	1	Lys-Trp-Ser-Tyr	5	Peptide(tetra-)	1602.84	1011.23	1425.68	407.882	356.691	439.234	-0.66452	-0.168977	0.0724972	0.576141
517.178	12.6488	C19H31N7O6S2	1	Cys-Met-Gln-His	5	Peptide(tetra-)	2979.71	1821.99	4052.27	521.915	1164.22	1806.79	-0.709654	0.443557	0.140995	0.326073
524.162	15.4852	C19H32N4O9S2	1	Glu-Met-Met-Asp	5	Peptide(tetra-)	4375.35	2640.58	5134.14	1595.27	1607.56	1527.23	-0.728543	0.230725	0.176419	0.51769
238.101	9.61031	C21H28N6O7	6	Ala-Trp-Asn-Ser	7	Peptide(tetra-)	5.81475e+06	3.41465e+06	1.21422e+07	2.27323e+06	1.76849e+06	1.3223e+06	-0.767981	1.06224	0.149617	0.00531546
437.177	12.6548	C16H31N5O5S2	1	Cys-Lys-Met-Gly	5	Peptide(tetra-)	3049.72	1758.13	3654.67	478.849	1209.99	688.554	-0.794635	0.261064	0.119605	0.204998
485.206	12.5709	C19H31N7O6S	4	Ala-Met-Gln-His	5	Peptide(tetra-)	5880.99	3364.4	4459.85	1875.38	1439.7	1037.04	-0.805711	-0.399063	0.0803984	0.245799
435.178	8.67728	C16H29N5O7S	9	Ala-Met-Gln-Ser	5	Peptide(tetra-)	12458.6	6770.97	8041.34	7867.65	4172.79	3557.1	-0.879712	-0.63164	0.262607	0.361773
435.175	8.6783	C19H25N5O7	1	Ser-Trp-Gly-Ser	5	Peptide(tetra-)	9086.95	4929.27	5781.58	5713.75	2955.94	2430.4	-0.882423	-0.652333	0.258552	0.34632
250.07	8.73848	C20H28N4O7S2	1	Glu-Phe-Cys-Cys	7	Peptide(tetra-)	5243.24	2765.19	4418.82	372.081	489.399	1078.06	-0.923081	-0.246798	0.000275614	0.227193
437.159	12.6539	C15H27N5O8S	3	Asn-Met-Ser-Ser	5	Peptide(tetra-)	8464.81	4242.95	7274.86	902.857	618.314	1218.39	-0.99641	-0.218559	0.000444842	0.171755
374.143	9.91043	C14H22N4O8	1	Asp-Gly-Pro-Ser	5	Peptide(tetra-)	51680.4	25231	28282.5	17603.2	5816.01	5284.53	-1.03442	-0.869706	0.0515471	0.0716361
390.138	12.6427	C14H22N4O9	5	Glu-Ala-Asp-Gly	5	Peptide(tetra-)	13940.2	3158.04	10463.8	1925.95	928.921	2827.3	-2.14215	-0.41385	0.000363907	0.0946934
376.159	12.634	C14H24N4O8	7	Ala-Thr-Ala-Asp	7	Peptide(tetra-)	20423.6	4323.42	15561.3	7138.29	1422.53	1610.12	-2.23999	-0.392276	0.0182531	0.268186
514.194	12.5712	C19H30N8O7S	2	Asn-Met-Asn-His	5	Peptide(tetra-)	112919	18900.7	116434	26219.3	14044.3	41316.9	-2.57878	0.0442177	0.0019872	0.891309
404.155	12.515	C15H24N4O9	5	Asp-Pro-Ser-Ser	7	Peptide(tetra-)	35334.7	5363.73	39711.9	12743.8	1977.4	9258.24	-2.71978	0.168486	0.0169135	0.600313
514.218	12.5734	C24H30N6O7	1	Asp-Phe-Pro-His	5	Peptide(tetra-)	85386.5	9749.27	99918.2	7509.5	3884.35	28084.8	-3.13064	0.22674	2.36594e-05	0.382708
514.204	12.5811	C21H34N6O5S2	1	His-Met-Met-Pro	5	Peptide(tetra-)	10110	166.988	10954	2608.64	-	2768.94	-5.91989	0.115675	-	0.672853
373.149	9.4739	C15H23N3O8	1	Glu-Glu-Pro	5	Peptide(tri-)	2911.86	11632.4	4260.42	875.176	3935.71	1377.86	1.99814	0.549055	0.018752	0.158433
341.169	8.68167	C14H23N5O5	1	Val-Ser-His	7	Peptide(tri-)	606.185	1875.4	580.657	242.149	628.632	39.5782	1.62937	-0.0620737	0.0208344	0.847854
174.082	12.4416	C13H24N4O7	5	Lys-Asp-Ser	7	Peptide(tri-)	1200.64	3042.98	4086.72	182.644	682.568	1158.87	1.34168	1.76714	0.00975932	0.0143432
319.156	11.0419	C13H25N3O4S	4	Leu-Met-Gly	7	Peptide(tri-)	1509.22	3355.59	1741.91	248.87	1106.55	315.629	1.15276	0.20687	0.0411915	0.293204
329.231	10.1995	C16H31N3O4	2	Leu-Val-Val	7	Peptide(tri-)	3674.5	5472.24	2433.68	2708.01	1726.73	1633.14	0.574582	-0.59441	0.312923	0.468632
348.159	8.98952	C12H24N6O4S	1	Ala-Cys-Arg	5	Peptide(tri-)	2170.75	2284.49	2233.8	222.986	120.396	197.459	0.0736815	0.0413111	0.413747	0.686956
299.123	12.7163	C11H17N5O5	1	Gly-Ser-His	7	Peptide(tri-)	1.07468e+06	1.08589e+06	799522	302841	516216	141184	0.0149618	-0.426701	0.971629	0.170773
181.072	11.9031	C13H22N4O8	7	Thr-Asp-Gln	7	Peptide(tri-)	450370	448631	260270	154127	275237	143873	-0.00558317	-0.791101	0.991652	0.121639
327.117	12.422	C12H17N5O6	1	Asp-Gly-His	5	Peptide(tri-)	6296.3	6222.87	5108.25	2087.47	1715.82	1462.58	-0.0169233	-0.301674	0.958487	0.391187
403.185	9.95286	C19H25N5O5	3	Trp-Ala-Gln	5	Peptide(tri-)	92837.2	78046.7	93992.5	14648.6	8004.44	22942.8	-0.250366	0.0178414	0.141045	0.935591
326.133	13.0022	C12H18N6O5	2	Asn-Gly-His	5	Peptide(tri-)	1.65727e+06	1.04834e+06	1.10706e+06	330103	419706	182280	-0.660692	-0.582073	0.0651499	0.0358694
447.19	8.22712	C24H25N5O4	1	Trp-Trp-Gly	5	Peptide(tri-)	2344.41	1301.68	2296.83	642.805	232.022	264.274	-0.848848	-0.0295831	0.0410587	0.897724
317.122	11.959	C12H19N3O7	1	Asp-Pro-Ser	5	Peptide(tri-)	11896.7	5823.61	8069.71	5604.75	3103.4	2856.74	-1.03057	-0.55997	0.120412	0.284158
195.113	19.7841	C20H30N4O4	1	Lys-Phe-Pro	7	Peptide(tri-)	86368.8	39787.2	59173.4	68990.3	25833.8	14528.2	-1.11821	-0.545561	0.277566	0.492417
311.158	12.9442	C13H21N5O4	1	Val-Gly-His	5	Peptide(tri-)	19766.7	6348.41	12187.6	8274.31	5250.47	6989.31	-1.63861	-0.69766	0.0401911	0.212504
422.125	7.3543	C18H22N4O6S	1	Trp-Asp-Cys	5	Peptide(tri-)	70334.4	22557.1	18187.5	16860.9	11547.6	788.392	-1.64065	-1.95128	0.00468632	0.00842748
301.127	12.2713	C12H19N3O6	2	Ala-Asp-Pro	5	Peptide(tri-)	1712.48	535.902	678.835	368.519	119.518	214.973	-1.67605	-1.33496	0.00507977	0.00514278
301.165	8.80232	C13H23N3O5	2	Val-Pro-Ser	7	Peptide(tri-)	15067.2	2837.81	5840.77	3729.85	593.496	564.738	-2.40856	-1.36718	0.00641594	0.0147099
498.193	9.81879	C25H30N4O5S	1	Met-Trp-Tyr	7	Peptide(tri-)	18321.6	3379.88	3434.11	832.577	260.599	949.839	-2.4385	-2.41554	1.22413e-05	4.61439e-07
165.077	9.99344	C13H22N4O6	4	Gln-Pro-Ser	7	Peptide(tri-)	548120	82908	77922.2	94197.2	31945	21532.8	-2.72491	-2.81439	0.00107152	0.00150454
116.084	11.3268	C6H12O2	24	trans-Cyclohexane-1,2-diol	4.5	Xenobiotics Biodegradation and Metabolism	12880.9	8361.58	12644	563.995	3485.14	612.965	-0.623384	-0.0267758	0.0790746	0.590321
131.095	17.3307	C6H13NO2	12	6-Aminohexanoate	2.5	Xenobiotics Biodegradation and Metabolism	240494	108160	206508	170392	97159	192982	-1.15283	-0.219803	0.237798	0.800723
163.03	7.44415	C5H9NO3S	1	Acetylcysteine	9	Xenobiotics Drugs etc	2333.8	2253.43	6567.88	1602.33	1073.93	1732.14	-0.0505616	1.49275	0.936673	0.0116395
149.051	17.3368	C5H11NO2S	5	Penicillamine	4.5	Xenobiotics Drugs etc	4612.16	3060.48	3941.4	2662.51	2146.23	1758.8	-0.591685	-0.226735	0.400647	0.690997
367.1	4.32725	C17H14BF4NO3		AN5568		-	0	117721	-	-	31237.7	-	6.87923	-	0.00484169	-
