# Supplementary material for: Benzoxaborole treatment perturbs S-adenosyl-L-methionine metabolism in Trypanosoma brucei
Source: PLoS Negl Trop Dis. 2018 May 14;12(5):e0006450. doi: 10.1371/journal.pntd.0006450 (PMC5976210; doi:10.1371/journal.pntd.0006450)
Supplement: S3 Table — (XLSX) [file pntd.0006450.s003.xlsx]

## Sheet: S3_Table
Gene ID	Product Description	Gene Name	PMID Reference(s)	Relevant PFAM domains	Fold	Putative Substrate
Tb927.9.2800	hypothetical protein, conserved	TbMGMT	24600040	PF01035	DNA/RNA-binding 3-helical bundle	DNA
Tb927.3.1360	cytosine-specific DNA methylase, putative			PF00145	Rossmann-like	DNA
Tb927.7.6620	Probable N6-adenine methyltransferase, putative			PF10237	Rossmann-like	DNA
Tb10.v4.0247	s-adenosyl-L-methionine-c-24-delta-sterol-methyl transferase a, putative			PF08241	Rossmann-like	lipid
Tb11.v5.0496	sterol 24-c-methyltransferase, putative			PF08241	Rossmann-like	lipid
Tb927.10.6950	sterol 24-c-methyltransferase, putative		22964455	PF08241	Rossmann-like	lipid
Tb927.10.6910	Sterol methyltransferase, putative		22964455	PF08241	Rossmann-like	lipid
Tb927.9.12690	prenyl protein specific carboxyl methyltransferase	TbPPMT	12141948	PF04140	Isoprenylcysteine carboxyl methyltransferase	protein
Tb927.6.2270	AdoMet dependent proline di-methyltransferase, putative			PF05891	Rossmann-like	protein
Tb927.1.4690	arginine N-methyltransferase	TbPRMT1	16198009	PF13847	Rossmann-like	protein
Tb927.10.3560	arginine N-methyltransferase, putative	TbPRMT	25044453	PF13847	Rossmann-like	protein
Tb927.10.640	arginine N-methyltransferase, type II	TbPRMT5	17601874	PF05185	Rossmann-like	protein
Tb927.11.3200	Histone methylation protein DOT1, putative	TbDOT1A/B	16916638	PF08123	Rossmann-like	protein
Tb927.8.1920	histone-lysine n-methyltransferase	TbDOT1A	22941659	PF08123	Rossmann-like	protein
Tb927.1.570	Histone-lysine N-methyltransferase, H3 lysine-76 specific	TbDOT1B	18597556	PF08123	Rossmann-like	protein
Tb10.v4.0036	leucine carboxyl methyltransferase, putative			PF04072	Rossmann-like	protein
Tb927.10.4460	leucine carboxyl methyltransferase, putative			PF04072	Rossmann-like	protein
Tb927.9.12780	Leucine carboxyl methyltransferase/Cupin-like domain containing protein, putative			PF04072	Rossmann-like	protein
Tb927.10.6680	member of the NOL1/NOP2/sun family of proteins			PF01189	Rossmann-like	protein
Tb927.10.12980	Multisite-specific tRNA:(cytosine-C(5))-methyltransferase, putative			PF01189	Rossmann-like	protein
Tb927.11.15630	NOL1/NOP2/sun family, putative			PF01189	Rossmann-like	protein
Tb927.11.9210	NOL1/NOP2/sun family, putative			PF01189	Rossmann-like	protein
Tb927.3.3230	NOL1/NOP2/sun family, putative			PF01189	Rossmann-like	protein
Tb927.3.4540	NOL1/NOP2/sun family, putative			PF01189	Rossmann-like	protein
Tb927.5.2420	NOL1/NOP2/sun family, putative			PF01189	Rossmann-like	protein
Tb927.4.3840	nucleolar protein, putative			PF01189	Rossmann-like	protein
Tb927.7.5490	protein arginine n-methyltransferase 7	TbPRMT7	19254949	PF06325	Rossmann-like	protein
Tb927.10.7850	protein-L-isoaspartate, putative			PF01135	Rossmann-like	protein
Tb927.11.9090	Putative methyltransferase, putative			PF10294	Rossmann-like	protein
Tb927.5.2050	Putative methyltransferase, putative			PF10294	Rossmann-like	protein
Tb927.9.6720	Putative methyltransferase, putative			PF10294	Rossmann-like	protein
Tb927.9.6430	Rab geranylgeranyl transferase component A, putative			PF10294	Rossmann-like	protein
Tb927.6.2330	RGG protein			PF05891	Rossmann-like	protein
Tb927.5.3960	arginine N-methyltransferase, PRMT6	TbPRMT6	24498306, 20418380	None detected	Rossmann-like	protein
Tb927.3.1860	ATP-grasp domain containing protein, putative			PF00856	SET	protein
Tb927.4.4300	conserved protein			PF00856	SET	protein
Tb927.9.1510	D-ala D-ala ligase C-terminus/SET domain containing protein, putative			PF00856	SET	protein
Tb927.10.8100	hypothetical protein, conserved			PF00856	SET	protein
Tb927.3.3370	hypothetical protein, conserved			PF00856	SET	protein
Tb927.7.2040	hypothetical protein, conserved			PF00856	SET	protein
Tb927.9.10100	hypothetical protein, conserved			PF00856	SET	protein
Tb927.9.11350	hypothetical protein, conserved			PF00856	SET	protein
Tb927.9.13470	hypothetical protein, conserved			PF00856	SET	protein
Tb927.10.4600	predicted SET domain protein			PF00856	SET	protein
Tb11.v5.0422	SET domain containing protein, putative			PF00856	SET	protein
Tb11.v5.0590	SET domain containing protein, putative			PF00856	SET	protein
Tb927.1.4720	SET domain containing protein, putative			PF00856	SET	protein
Tb927.10.11130	SET domain containing protein, putative			PF00856	SET	protein
Tb927.10.12880	SET domain containing protein, putative			PF00856	SET	protein
Tb927.10.3730	SET domain containing protein, putative			PF00856	SET	protein
Tb927.10.8060	SET domain containing protein, putative			PF00856	SET	protein
Tb927.10.9680	SET domain containing protein, putative			PF00856	SET	protein
Tb927.11.13560	SET domain containing protein, putative			PF00856	SET	protein
Tb927.3.750	SET domain containing protein, putative			PF00856	SET	protein
Tb927.4.2440	SET domain containing protein, putative			PF00856	SET	protein
Tb927.5.2770	SET domain containing protein, putative			PF00856	SET	protein
Tb927.5.3500	SET domain containing protein, putative			PF00856	SET	protein
Tb927.6.3610	SET domain containing protein, putative			PF00856	SET	protein
Tb927.6.910	SET domain containing protein, putative			PF00856	SET	protein
Tb927.7.5620	SET domain containing protein, putative			PF00856	SET	protein
Tb927.8.2490	SET domain containing protein, putative			PF00856	SET	protein
Tb927.8.2690	SET domain containing protein, putative			PF00856	SET	protein
Tb927.8.2710	SET domain containing protein, putative			PF00856	SET	protein
Tb927.8.6470	SET domain containing protein, putative			PF00856	SET	protein
Tb927.8.6530	SET domain containing protein, putative			PF00856	SET	protein
Tb927.11.5120	TPR repeat/SET domain containing protein, putative			PF00856	SET	protein
Tb927.4.3310	TPR repeat/SET domain containing protein, putative			PF00856	SET	protein
Tb11.v5.0520	acetyltransferase, putative			PF04055	Radical SAM	protein/small molecule
Tb927.8.5770	Elongator-like Protein 3a			PF04055	Radical SAM	protein/small molecule
Tb927.8.3310	Elongator-like Protein 3b			PF04055	Radical SAM	protein/small molecule
Tb927.7.7130	Flavodoxin/Radical SAM superfamily/Wyosine base formation, putative			PF04055	Radical SAM	protein/small molecule
Tb927.10.15010	lipoic acid synthetase, mitochondrial precursor, putative			PF04055	Radical SAM	protein/small molecule
Tb927.9.4950	radical SAM domain protein, putative			PF04055	Radical SAM	protein/small molecule
Tb11.v5.0635	tRNA modification enzyme, putative			PF04055	Radical SAM	protein/small molecule
Tb927.6.3510	tRNA modification enzyme, putative			PF04055	Radical SAM	protein/small molecule
Tb927.10.4500	cap guanine-N7 methyltransferase	TbCmt1	16431985	PF03291	Rossmann-like	RNA
Tb927.7.2080	cap guanylyltransferase-methyltransferase 1	TbCgm1	17949828	PF03291	Rossmann-like	RNA
Tb927.2.4550	FtsJ cell division protein, putative			PF01728	Rossmann-like	RNA
Tb927.10.7940	methyltransferase, putative	TbMtr1	18048356, 19103757	PF01728	Rossmann-like	RNA
Tb927.5.490	methyltransferase, putative			PF01170	Rossmann-like	RNA
Tb927.11.5060	Mitochondrial small ribosomal subunit Rsm22, putative			PF09243	Rossmann-like	RNA
Tb927.11.6720	mRNA cap guanine-N7 methyltransferase, putative			PF03291	Rossmann-like	RNA
Tb927.11.4890	poly A polymerase regulatory subunit, putative	TbMtr2	17028101, 16301606	PF01358	Rossmann-like	RNA
Tb927.9.12040	poly A polymerase regulatory subunit, putative	TbMtr3	16301606	PF01358	Rossmann-like	RNA
Tb11.02.5090	proliferator-activated receptor-interacting protein (PRIP) interacting protein (PIMT), putative, pseudogene	TbTgs	19926722, 17610965	PF09445	Rossmann-like	RNA
Tb927.6.1610	ribosomal RNA adenine dimethylase family protein, conserved			PF00398	Rossmann-like	RNA
Tb927.2.2450	ribosomal RNA methyltransferase, putative			PF01728	Rossmann-like	RNA
Tb927.8.2500	ribosomal RNA methyltransferase, putative			PF01728	Rossmann-like	RNA
Tb927.10.3690	rRNA dimethyltransferase, putative			PF00398	Rossmann-like	RNA
Tb927.4.4170	rRNA methyltransferase, putative			PF01728	Rossmann-like	RNA
Tb927.8.3130	S-adenosyl-methyltransferase mraW-like protein, putative			PF01795	Rossmann-like	rRNA
Tb927.2.4980	EMG1/NEP1 methyltransferase, putative			PF03587	SPOUT (alpha/beta knot fold)	rRNA
Tb927.8.5040	EMG1/NEP1 methyltransferase, putative			PF03587	SPOUT (alpha/beta knot fold)	rRNA
Tb927.11.15830	RNA methyltransferase, putative			PF00588	SPOUT (alpha/beta knot fold)	rRNA
Tb927.7.5120	SpoU rRNA Methylase family, putative			PF00588	SPOUT (alpha/beta knot fold)	rRNA
Tb927.8.6560	SpoU rRNA Methylase family, putative			PF00588	SPOUT (alpha/beta knot fold)	rRNA
Tb927.9.12850	SpoU rRNA Methylase family, putative			PF00588	SPOUT (alpha/beta knot fold)	rRNA
Tb11.v5.0683	variant surface glycoprotein (VSG), putative			PF00588	SPOUT (alpha/beta knot fold)	rRNA
Tb927.1.1270	homocysteine S-methyltransferase, putative			PF02574	Homocysteine Mtase	small molecule
Tb927.10.9390	Macrocin-O-methyltransferase (TylF), putative			PF05711	Rossmann-like	small molecule
Tb11.v5.0692	Thiopurine S-methyltransferase (TPMT), putative			PF05724	Rossmann-like	small molecule
Tb927.5.3000	Thiopurine S-methyltransferase (TPMT), putative			PF05724	Rossmann-like	small molecule
Tb927.11.10510	ubiquinone biosynthesis methyltransferase, putative			PF01209	Rossmann-like	small molecule
Tb927.4.4650	diphthine synthase, putative			PF00590	Tetrapyrrole methylase	small molecule
Tb927.9.12100	Tetrapyrrole (Corrin/Porphyrin) Methylases, putative			PF00590	Tetrapyrrole methylase	small molecule
Tb927.7.5480	dihydrofolate reductase-thymidylate synthase	TbDHFR-TS	8538681, 18557814	PF00303	Thymidylate synthetase	small molecule
Tb927.10.7500	fibrillarin			PF01269	Rossmann-like	snoRNA
Tb927.10.14630	fibrillarin, putative			PF01269	Rossmann-like	snoRNA
Tb927.10.14750	fibrillarin, putative			PF01269	Rossmann-like	snoRNA
Tb927.4.4030	CCCH zinc finger in TRM13 protein/U11-48K-like CHHC zinc finger/Methyltransferase TRM13, putative			PF05206	Rossmann-like	tRNA
Tb927.8.5720	Met-10+ like-protein, putative	TbTRM5	23520175	PF02475	Rossmann-like	tRNA
Tb927.10.3080	methionine biosynthetic protein, putative			PF02475	Rossmann-like	tRNA
Tb927.11.5240	Methyltransferase TRM13, putative			PF05206	Rossmann-like	tRNA
Tb927.11.3890	N(2), N(2)-dimethylguanosine tRNA methyltransferase, putative			PF02005	Rossmann-like	tRNA
Tb927.9.9120	tRNA (guanine-N(7)-)-methyltransferase, putative			PF02390	Rossmann-like	tRNA
Tb927.1.3050	tRNA (Uracil-5-)-methyltransferase, putative			PF05958	Rossmann-like	tRNA
Tb927.6.4420	tRNA (Guanine-1)-methyltransferase, putative			PF01746	SPOUT (alpha/beta knot fold)	tRNA
Tb927.11.12670	Methyltransferase TYW3, putative			PF02676	TYW3	tRNA
Tb927.9.10580	3-demethylubiquinone-9 3-methyltransferase, putative			PF13489	Rossmann-like	unknown
Tb927.3.4940	5-histidylcysteine sulfoxide synthase, putative			PF13649	Rossmann-like	unknown
Tb927.6.2540	DREV methyltransferase, putative			PF05219	Rossmann-like	unknown
Tb927.11.15290	eRF1 methyltransferase catalytic subunit, putative			PF13659	Rossmann-like	unknown
Tb11.v5.0775	methyltransferase domain containing protein, putative			PF08241	Rossmann-like	unknown
Tb11.v5.0832	methyltransferase domain containing protein, putative			PF13489	Rossmann-like	unknown
Tb927.10.12270	methyltransferase domain containing protein, putative			PF12847	Rossmann-like	unknown
Tb927.10.15420	methyltransferase domain containing protein, putative			PF08241	Rossmann-like	unknown
Tb927.10.1800	methyltransferase domain containing protein, putative	TbTrm140	26888608	PF13489	Rossmann-like	unknown
Tb927.10.2590	methyltransferase domain containing protein, putative			PF12847	Rossmann-like	unknown
Tb927.10.7560	methyltransferase domain containing protein, putative			PF08241	Rossmann-like	unknown
Tb927.11.9200	methyltransferase domain containing protein, putative			PF12847	Rossmann-like	unknown
Tb927.5.2600	methyltransferase domain containing protein, putative			PF13679	Rossmann-like	unknown
Tb927.7.6890	methyltransferase domain containing protein, putative			PF13847	Rossmann-like	unknown
Tb927.8.5420	methyltransferase domain containing protein, putative			PF08241	Rossmann-like	unknown
Tb927.9.11750	methyltransferase domain containing protein, putative	TbMTase37	26888608	PF13489	Rossmann-like	unknown
Tb927.9.14200	methyltransferase domain containing protein, putative			PF13489	Rossmann-like	unknown
Tb927.9.2320	methyltransferase domain containing protein, putative			PF12847	Rossmann-like	unknown
Tb927.9.7000	methyltransferase domain containing protein, putative			PF12847	Rossmann-like	unknown
Tb927.4.1900	Methyltransferase domain/Methyltransferase involved in Williams-Beuren syndrome, putative			PF12847	Rossmann-like	unknown
Tb927.10.9860	Mitochondrial N(5)-glutamine methyltransferase MTQ1, putative			PF13659	Rossmann-like	unknown
Tb927.7.3340	Putative S-adenosyl-L-methionine-dependent methyltransferase, putative			PF02636	Rossmann-like	unknown
Tb927.8.2670	Putative S-adenosyl-L-methionine-dependent methyltransferase, putative			PF02636	Rossmann-like	unknown
Tb927.1.1120	ribosomal RNA-processing protein 8, putative			PF05148	Rossmann-like	unknown
Tb927.10.12600	Small RNA 2'-O-methyltransferase	TbHEN1	24186950	PF13489	Rossmann-like	unknown
